# Supplementary material for: Allium ducissae (A. subgen. Polyprason, Amaryllidaceae) a New Species from the Central Apennines (Italy)
Source: Plants (Basel). 2022 Feb 4;11(3):426. doi: 10.3390/plants11030426 (PMC8839878; doi:10.3390/plants11030426)
Supplement: Supplementary file 1 [file plants-11-00426-s001.zip]

Archive with 4 entries (4 files):
- File S1.pdf
- File S2. Alig_ITS.fas
- File S3. Alig_cpIGS.fas
- Table S1.pdf
