# Supplementary material for: Allium ducissae (A. subgen. Polyprason, Amaryllidaceae) a New Species from the Central Apennines (Italy)
Source: Plants (Basel). 2022 Feb 4;11(3):426. doi: 10.3390/plants11030426 (PMC8839878; doi:10.3390/plants11030426)
Supplement: Supplementary file 1 [file plants-11-00426-s001.zip › File S2. Alig_ITS.fas]

>LR700265_gunibicum
TAGAGTTCCTTTTCGAACAATTGTGAAATTG-TATTCATACCCGTCGATAACTAGGT--T
TGTGCGTTTAGCACTTTCGTTGTTTT-GACAGGTTCCATTTGCTACCTTCGTCTTG-CTT
CGAACGAAGTAAGAAGGATGGTAGAAATAAGAAACCGGCACGGCTT-GTGCCAAGGACAG
TTGTTGTTGGAGCGCATCGCCATTATTTTGATGCGCTTTGTGTTAT--TCTAA---TAAG
CGTCTGAATGACTCCTGGCAATGGATATCTTGGCTCTCGTGTCGATGAAGAACGTAGCGA
AATGCGACACTTGGTGTGAATTGCAGAATCCCGTGAACCATCGAGTCTTTGAATGCAAGT
TGCGCTCGAGGCCATTAGGTTGAGAGCACGTCTGTTTGGGCGTCATGCCTTGCGTCATTC
TAACCATCCCCCTACGATAAATGT---ATTGTGGGTGATGGTGGATGTGGAGATTGACCC
TCCGTGCTT-TAATTGTGCGGTTGGTTTAAGTGAATGTTGTCGTTAGGTCTACGCGCGGC
GAATGGTGTATCGAGTTAA-CACACGATGTCCCTAACTGCGTTCATGAATCCTAG-GC-A
CGATGCAACATTAAC-CGAAACCATTTTCGATGTTTGCCACGGTTGCAAGCTCGGACC
>LR700266_gunibicum
TAGAGTTCCTTTTCGAACAATTGTGAAATTG-TATTCATACCCGTCGATAACTAGGT--T
TGTGCGTTTAGCACTTTCGTTGTTTT-GACAGGTTCCATTTGCTACCTTCGTCTTG-CTT
CGAACGAAGTAAGAAGGATGGTAGAAATAAGAAACCGGCACGGCTT-GTGCCAAGGACAG
TTGTTGTTGGAGCGCATCGCCATTATTTTGATGCGCTTTGTGTTAT--TCTAA---TAAG
CGTCTGAATGACTCCTGGCAATGGATATCTTGGCTCTCGTGTCGATGAAGAACGTAGCGA
AATGCGACACTTGGTGTGAATTGCAGAATCCCGTGAACCATCGAGTCTTTGAATGCAAGT
TGCGCTCGAGGCCATTAGGTTGAGAGCACGTCTGTTTGGGCGTCATGCCTTGCGTCATTC
TAACCATCCCCCTACGATAAATGT---ATTGTGGGTGATGGTGGATGTGGAGATTGACCC
TCCGTGCTT-TAATTGTGCGGTTGGTTTAAGTGAATGTTGTCGTTAGGTCTACGCGCGGC
GAATGGTGTATCGAGTTAA-CACACGATGTCCCTAACTGCGTTCATGAATCCTAG-GC-A
CGATGCAACATTAAC-CGAAACCATTTTCGATGTTTGCCACGGTTGCAAGCTCGGACC
>LR700268_daghestanicum
TAGAGTTCCTTTTCGAACAATTGTGAAATTG-TATTCATACCCGTCGATAACTAGGT--T
TGTGCGGTTAGCACTTTCGTTGTTTT-GACAGGTTCCATTTGCTACCTTCGTCTTG-CTT
CGAACGAAGTAAGAAGGATGGTAGAAATAAGAAACCGGCACGGCTT-GTGCCAAGGACAG
TTGTTGTTGGAGCGCATCGCCATTATTTTGATGCGCTTTGTGTTAT--TCTAA---TAAG
CATCTAAATGACTCCTGGCAATGGATATCTTGGCTCTCGTGTCGATGAAGAACGTAGCGA
AATGCGACACTTGGTGTGAATTGCAGAATCCCGTGAACCATCGAGTCTTTGAATGCAAGT
TGCGCTCGAGGCCATTAGGTTGAGAGCACGTCTGTTTGAGCGTCATGCCTTGCGTCATTC
TAACCATCCACCTACGATAAATGT---ATTGTGGGTGATGGTGGATGTGGAGATTGACCC
TCCGTGCTT-TAATTGTGCGGTTGGTTTAAGTGAATGTTGTCGTTAGGTCTACGCGCGGC
GAATGGTGTATCGAGTTAA-CACACGATGTCCCTAACTGCGTTCATGAATCCTAG-GC-A
CGATGCAACATTAAC-TGAAACCATTTTCGATGTTTGCCACGGTTGCAAGCTCGGACC
>LR700270_daghestanicum
TAGAGTTCCTTTTCGAACAATTGTGAAATTG-TATTCATACCCGTCGATAACTAGGT--T
TGTGCGGTTAGCACTTTCGTTGTTTT-GACAGGTTCCATTTGCTACCTTCGTCTTG-CTT
CGAACGAAGTAAGAAGGATGGTAGAAATAAGAAACCGGCACGGCTT-GTGCCAAGGACAG
TTGTTGTTGGAGCGCATCGCCATTATTTTGATGCGCTTTGTGTTAT--TCTAA---TAAG
CATCTAAATGACTCCTGGCAATGGATATCTTGGCTCTCGTGTCGATGAAGAACGTAGCGA
AATGCGACACTTGGTGTGAATTGCAGAATCCCGTGAACCATCGAGTCTTTGAATGCAAGT
TGCGCTCGAGGCCATTAGGTTGAGAGCACGTCTGTTTGAGCGTCATGCCTTGCGTCATTC
TAACCATCCACCTACGATAAATGT---ATTGTGGGTGATGGTGGATGTGGAGATTGACCC
TCCGTGCTT-TAATTGTGCGGTTGGTTTAAGTGAATGTTGTCGTTAGGTCTACGCGCGGC
GAATGGTGTATCGAGTTAA-CACACGATGTCCCTAACTGCGTTCATGAATCCTAG-GC-A
CGATGCAACATTAAC-TGAAACCATTTTCGATGTTTGCCACGGTTGCAAGCTCGGACC
>LR700271_matinae
TAGAGTTCCTTTTCGAACAATTGTGAAATCG-TATCCATACCCGTCGAGAACTAGGT--T
TGTGCGGTTAGCACTTTCGTTGTTTT-GACAGGTTCCATTTGCTACCTTCGTCTTG-CTA
CAAACGTAGTAAGAAGGATGGTAGAAATAAGAAACCGGCACGGCTT-GTGCCAAGGACAG
TTGTTGTTCGAGCGCATCGCCATTATTTTGATGCGCTTTGTGTTAT--TCTAA---TAAG
CRTCTAAATGACTCCTGGCAATGGATATCTTGGCTCTCGTGTCGATGAAGAACGTAGCGA
AATGCGACACTTGGTGTGAATTGCAGAATCCCGTGAACCATCGAGTCTTTGAATGCAAGT
TGCGCTCGAGGCCATTAGGTTGAGAGCACGTCTGTTTGGGCGTCATGCCTTGCGTCATTC
TAACCATCCACCTACGATAAATGT---ATTGTGGGTGATGGTGGATGTGGAGATTGACCC
TCCGTGCTT-TAATTGTGCGGTTGGTTTAAGTGAATGTTGTCGCTAGGTCTACGCGCGGC
GAGTGGTGTATCGAGTTAA-CACACGATGTCCCTAACTGCGTTCAGGAATCCTAG-GC-A
CGATGTAACATTAAC-TGAAACCATTTTCGATGTTTGCCTCAGTCGCAAGCTCGGACC
>LR700272_eric_ochr
TAGAGTTCCTTTTCGAACAATTGTGAACTTG-TACTCATACCTGTCGAGAACTGGGTACT
TGTGCCGTTAGCACTTTCGTTGTTTT-GACAGGTTCCATCTGCTACCTTCGTCTTG-CTT
CAAATGAAGTAAGAAGGAGGGTAGAAATAAGAAACCGGCACGGCAT-GTGCCAAGGACAG
TTTTTGTTGGAGTGCATCGCCATCATTTCGATGTGCTTTGTGTTAT--TCTAA---TAAG
CGTCTAAATGACTCCTGGCAATGGATATCTTGGCTCTCGTGTCGATGAAGAACGTAGCGA
AATGCGACACTTGGTGTGAATTGCAGAATCCCGTGAACCATCGAGTCTTTGAATGCAAGT
TGCGCTCGATGCCATTAGGTTGAGAGCACGTCTGTTTGGGCGTCATGCCTTGCGTCATTC
TAACCACCCACCTACGATAAATGT---ATTGTGGGTGATGGTGGATGTGGAGATTGACCC
TCCGTGCTT-TAATTGTGCGGTTGGTTTAAGTGAATGTTGTCGTTAGGTCTACGCGCGGC
GAATGGTGTATCGAGTTAA-CACACGATGTCCCTAACTGCGTTCAGTAATCCTAG-GC-A
CGATGTAACATTAAC-TGAAACCATTTTCGATGTTTGCCTCAGTCGCAGGCTCGGACC
>LR700273_eric_ochr
TAGAGTTCCTTTTCGAACAATTGTGAACTTG-TACTCATACCTGTCGAGAACTGGGTACT
TGTGCCGTTAGCACTTTCGTTGTTTT-GACAGGTTCCATCTGCTACCTTCGTCTTG-CTT
CAAATGAAGTAAGAAGGAGGGTAGAAATAAGAAACCGGCACGGCAT-GTGCCAAGGACAG
TTTTTGTTGGAGTGCATCGCCATCATTTCGATGTGCTTTGTGTTAT--TCTAA---TAAG
CGTCTAAATGACTCCTGGCAATGGATATCTTGGCTCTCGTGTCGATGAAGAACGTAGCGA
AATGCGACACTTGGTGTGAATTGCAGAATCCCGTGAACCATCGAGTCTTTGAATGCAAGT
TGCGCTCGATGCCATTAGGTTGAGAGCACGTCTGTTTGGGCGTCATGCCTTGCGTCATTC
TAACCACCCACCTACGATAAATGT---ATTGTGGGTGATGGTGGATGTGGAGATTGACCC
TCCGTGCTT-TAATTGTGCGGTTGGTTTAAGTGAATGTTGTCGTTAGGTCTACGCGCGGC
GAATGGTGTATCGAGTTAA-CACACGATGTCCCTAACTGCGTTCAGTAATCCTAG-GC-A
CGATGTAACATTAAC-TGAAACCATTTTCGATGTTTGCCTCAGTCGCAGGCTCGGACC
>LR700274_suaveolens
TAGAGTTCCTTTTCGAACAATTGTGAACTTG-TACTCATACCTGTCGAGAACTGGGTACT
TGTGCCGTTAGCACTTTCGTTGTTTT-GACAGGTTCCATCTGCTACCTTCGTCTTG-CTT
CAAATGAAGTAAGAAGGAGGGTAGAAATAAGAAACCGGCACGGCTT-GTGCCAAGGACAG
TTTTTGTTGGAGTACATCGCCATCATTTCGATGTGCTTTGTGTTAT--TCTAA---TAAG
CGTCTAAATGACTCCTGGCAATGGATATCTTGGCTCTCGTGTCGATGAAGAACGTAGCGA
AATGCGACACTTGGTGTGAATTGCAGAATCCCGTGAACCATCGAGTCTTTGAATGCAAGT
TGCGCTCGATGCCATTAGGTTGAGAGCACGTCTGTTTGGGCGTCATGCCTTGCGTCATTC
TAACCACCCACCTACGATAAATGT---ATTGTGGGTGATGGTGGATGTGGAGATTGACCC
TCCGTGCTT-TAATTGTGCGGTTGGTTTAAGTGAATGTTGTCGTTAGGTCTACGCGCGGC
GAATGGTGTATCGAGTTAA-CACACGATGTCCCTAACTGCGTTCAGTAATCCTAA-GC-A
CGATGTAACATTAAC-TGAAACCATTTTCGATGTTTGCCTCAGTCGCAGGATCGGACC
>LR700275_suaveolens
TAGAGTTCCTTTTCGAACAATTGTGAACTTG-TACTCATACCTGTCGAGAACTGGGTACT
TGTGCCGTTAGCACTTTCGTTGTTTT-GACAGGTTCCATCTGCTACCTTCGTCTTG-CTT
CAAATGAAGTAAG---GAGGGTAGAAATAAGAAACCGGCACGGCTT-GTGCCAAGGACAG
TTTTTGTTGGAGTACATCGCCATCATTTCGATGTGCTTTGTGTTAT--TCTAA---TAAG
CGTCTAAATGACTCCTGGCAATGGATATCTTGGCTCTCGTGTCGATGAAGAACGTAGCGA
AATGCGACACTTGGTGTGAATTGCAGAATCCCGTGAACCATCGAGTCTTTGAATGCAAGT
TGCGCTCGATGCCATTAGGTTGAGAGCACGTCTGTTTGGGCGTCATGCCTTGCGTCATTC
TAACCACCCACCTACGATAAATGT---ATTGTGGGTGATGGTGGATGTGGAGATTGACCC
TCCGTGCTT-TAATTGTGCGGTTGGTTTAAGTGAATGTTGTCGTTAGGTCTACGCGCGGC
GAATGGTGTATCGAGTTAA-CACACGATGTCCCTAACTGCGTTCAGTAATCCTAA-GC-A
CGATGTAACATTAAC-TGAAACCATTTTCGATGTTTGCCTCAGTCGCAGGCTCGGACC
>LR700276_xichuanense
TAGAGTTCCTTTTCGAACAATTGTGAAATTG-TAAT---ACCCGTCAAGAACTTGGTCTT
TGTGCGAATAGCACTTTCGTTTTTTT-GACGGGTTCCAGTTGCTACTCTCGTCTTG-CTT
CAAATGAAGTAAGAAGAAGGGTAGAAATAAGAAACCGGCATGGCTT-ATGCCAAGGACAG
TTGTTGTTGGAGTGCATCGCCACCATTTTGGTGTGCTTTGTGTTAT--TCTAA---TAAT
CGTCTAAATGACTCCTGGCAATGGATATCTTGGCTCTCGTGTCGATGAAGAACGTAGCGA
AATGCGACACTTGGTGTGAATTGCAGAATCCCGTGAACCATCGAGTCTTTGAATGCAAGT
TGCGCTCGAGGCCTTTAGGTTGAGAGCACGTCTGTTTGGGCGTCATGTCTTGCGTCATTC
CAACCACCCACCTACGATAAATTT---ATTGTGGGCGATGGTGGATGTGGAGATTGACCC
TCCGTGCTT-TGGTTGTGCGGTTGGTTTAAGTGAATGTTGTCGTTAGGTCTACGCGCGGC
GAATGGTGTATCGGGTTAA-TACACGATGTCCCTAACTGCGTTCAGGAGTCCTAG-GC-A
CGATGTAACATTAAT-CGAAACCTTTTTCGGTGTTTGCCTTAGTCGCAAGCTCGGACC
>MH383264_xichuanense
TAGAGTTCCTTTTCGAACAATTGTGAAATTG-TAAT---ACCCGTCAAGAACTTGGTGTT
TGTGCGAATAGCACTTTCGTTTTTTTTGACGGGTTCCAGTTGCTACTCTCGTCTTG-CTT
CAAATGAAGTAAGAAGAAGGGTAGAAATAAGAAACCGGCATGGCTT-ATGCCAAGGACAG
TTGTTGTTGGAGTGCATCGCCACCATTTTGGTGTGCTTTGTGTTAT--TCTAA---TAAG
CGTCTAAATGACTCCTGGCAATGGATATCTTGGCTCTCGTGTCGATGAAGAACGTAGCGA
AATGCGACACTTGGTGTGAATTGCAGAATCCCGTGAACCATCGAGTCTTTGAATGCAAGT
TGCGCTCGAGGCCTTTAGGTTGAGAGCACGTCTGTTTGGGCGTCATGTCTTGCGTCATTC
CAACCACCCACCTACGATAAATTT---ATTGTGGGCGATGGTGGATGTGGAGATTGACCC
TCCGTGCTT-TGGTTGTGCGGTTGGTTTAAGTGAATGTTGTCGTTAGGTCTCCGCGCGGC
GAATGGTGTATCGGGTTAA-TACACGATGTCCCTAACTGCGTTCAGGAGTCCTAG-GC-A
CGATGTAACATTAAT-AGAAACCTTTTTCGGTGTTTGCCTTAGTCGCAAGCTCGGACC
>LR700277_chrysocephalum
TAGAGTTCCTTTTCGAACAATTGTGAAATTG-TACTCATACCCGTCGAGAACTTGGTCTT
TGTGCGGTTAGCACTTTCAATGTTTT-GACGGGTTCAATTTGCTACCCTCGTCTCG-CTT
CAAATGAAGTAAGAAGGAGGGTAGAAATAAGAAACCGGCATGGCTT-ATGCCAAGGACAG
TTGTTGTTGGAGTGCTTCGCCACCATTTTGGTGTGCTTTGTGCTAT--TCTAA---TAAG
CGTCTAAATGACTCCTGGCAATGGATATCTTGGCTCTCGTGTCGATGAAGAACGTAGCGA
AATGCGACACTTGGTGTGAATTGCAGAATCCCGTGAACCATCGAGTCTTTGAATGCAAGT
TGCGCTCGAGGCCTTTAGGTTGAGAGCACGTCTGTTTGGGCGTCATGTCTTGCGTCATTC
CAACCGTCCACCTACGATGAAAGA---ATTGTAGGCGATGGTGGATGTGGAGATTGACCC
TCCGTGCTT-TAATTGTGCGGTTGGTTTAAGTGAATGTTGTCGTTAGGTCTACGCGCGGC
GAATGGTGTATCGGGTTAA-CACACGATGTCCCTAACTGCGTTCAGGAGTCCTAG-GC-A
CGATGAAACATTAAT-CGAAACCTTTTTCGGTGTTTGCCTTAGTTGCAAGCTCGGACC
>MH066484_chrysocephalum
TAGAGTTCCTTTTCGAACAATTGTGAAATTG-TACTCATACCCGTCGAGAACTTGGTCTT
TGTGCGGTTAGCACTTTCAATGTTTT-GACGGGTTCAATTTGCTACCCTCGTCTCG-CTT
CAAATGAAGTAAGAAGGAGGGTAGAAATAAGAAACCGGCATGGCTT-ATGCCAAGGACAG
TTGTTGTTGGAGTGCTTCGCCACCATTTTGGTGTGCTTTGTGTTAT--TCTAA---TAAG
CGTCTAAATGACTCTTGGCAATGGATATCTTGGCTCTCGTGTCGATGAAGAACGTAGCGA
AATGCGACACTTGGTGTGAATTGCAGAATCCCGTGAACCATCGAGTCTTTGAATGCAAGT
TGCGCTCGAGGCCTTTAGGTTGAGAGCACGTCTGTTTGGGCGTCATGTCTTGCGTCATTC
CAACCGTCCACCTACGATGAAAGA---ATTGTAGGCGATGGTGGATGTGGAGATTGACCC
TCCGTGCTT-TAATTGTGCGGTTGGTTTAAGTGAATGTTGTCGTTAGGTCTACGCGCGGC
GAATGGTGTATCGGGTTAA-CACACGATGTCCCTAACTGCGTTCAGGAGTCCTAG-GC-A
CGATGAAACATTAAT-CGAAACCTTTTTCGGTGTTTGCCTTAGTCGCAAGCTCGGACC
>MH383259_chrysanthum
TAGAGTTCCTTTTCGAACAATTGTGAAATTA-TACTCATACCCGTCGATAACTTGGCCTT
TGTGCGGTTTGCACTTTTGCTGTTTT-GACGGGTTCAATTTGCTACCCTCGTCTCG-CTT
CAAATGAAGTTAGAAGGAGGGTAGAAATAAGAAACCGGCATGGCTT-ATGCCAAGGACAG
TTGTTGTTGGAGTGCTTAGCCACCATTTTGGTGTGCTTTGTGTTAT--TCTAA---TAAG
CGTCTAAATGACTCCTGGCAATGGATATCTTGGCTCTCGTGTCGATGAAGAACGTAGCGA
AATGCGACACTTGGTGTGAATTGCAGAATCCCGTGAACCATCGAGTCTTTGAATGCAAGT
TGCGCTCGAGGCCTTTAGGTTGAGAGCACGTCTGTTTGGGCGTCATGTCTTGCGTCATTC
CAACCTCCCACCTACGATAATTGT---ATTGTGGGCGATGGTGGATGTGGAGATTGACCC
TCCGTGCAT-TAATCGTGCGGTTGGTTCAAGTGAATGTTGTCGTTAGGTCTACGCGCGGC
GAATGGTGTATCGGGTTAA-CACACGATGTCCCTAACTGCGTTTCGGAGTCCTAG-GC-A
CGATGTAACATTAAC-CAAAACCTTTTTCGTTGTTTGCCTTAGTCGCAAGCTCGGACC
>GQ181066_chrysanthum
TAGAGTTCCTTTTCGAACAATTGTGAAATTA-TACTCATACCCGTCGATAACTTGGCCTT
TGTGCGGTTTGCACTTTTGCTGTTTT-GACGGGTTCAATTTGCTACCCTCGTCTCG-CTT
CAAATGAAGTTAGAAGGAGGGTAGAAATAAGAAACCGGCATGGCTT-ATGCCAAGGACAG
TTGTTGTTGGAGTGCTTAGCCACCATTTTGGTGTGCTTTGTGTTAT--TCTAA---TAAG
CGTCTAAATGACTCCTGGCAATGGATATCTTGGCTCTCGTGTCGATGAAGAACGTAGCGA
AATGCGACACTTGGTGTGAATTGCAGAATCCCGTGAACCATCGAGTCTTTGAATGCAAGT
TGCGCTCGAGGCCTTTAGGTTGAGAGCACGTCTGTTTGGGCGTCATGTCTTGCGTCATTC
CAACCTCCCACCTACGATAATTGT---ATTGTGGGCGATGGTGGATGTGGAGATTGACCC
TCCGTGCAT-TAATCGTGCGGTTGGTTCAAGTGAATGTTGTCGTTAGGTCTACGCGCGGC
GAATGGTGTATCGGGTTAA-CACACGATGTCCCTAACTGCGTTCCGGAGTCCTAG-GC-A
CGATGTAACATTAAC-CAAAACCTTTTTCGTTGTTTGCCTTAGTCGCAAGCTCGGACC
>MH066485_rude
TAGAGTTCCTTTTCGAACAATTGTGAAATTG-TAATCATACCCGTCAAGAACTTGGTCTT
AGTGCGGATAGCACTTTCATTTTTTT-GACGGGTTCCAGTTGCTATCCTTGTCTCG-CTT
CAAATGAAGTAAGAAGCAGGGTAGAAATAAGAAACCGGCATGGCTT-ATGCCAAGGACAG
TTGTTGTTGGAGTGCATCGCCACCATTTTGGTGTGCTTTGTGTTAT--TCTAA---TAAG
CGTCTAAATGACTCCTGGCAATGGATATCTTGGCTCTCGTGTCGATGAAGAACGTAGCGA
AATGCGACACTTGGTGTGAATTGCAGAATCCCGTGAACCATCGAGTCTTTGAATGCAAGT
TGCGCTCGAGACCTTTAGGTTGAGAGCACGTCTGTTTGGGCGTCATGTCTTGCGTCATTC
CAACCACCCACCTACGATACATTT---ATTGTGGGCGATGGTGGATGTGGAGATTGACCC
TCCGTGCTT-TGGTTGTGCGGTTGGTTTAAGTGAATGTTGTCGTTAGGTCTACGCGCGGC
GAATGGTGTATCGGGTTAA-TACACGATGTCCCTAACTGCGTTCAGGAGTCCTAG-GC-A
TGATGTAACATTAAT-CGAAACCTTTTTCGGTGTTTGCCTTAGTCGCAAGCTCGGAAC
>HQ690270_rude
TAGAGTTCCTTTTCGAACAATTGTGAAATTA-TACTCATACCCGTCGAGAACTTGGCCTT
TGTGCGGTTTGCACTTTTGTTGTTTT-GACGGGTTCAATTTGCTACCCTTGTCTAG-CTT
CAAATGAAGTTAGAAGGAGGGTAGAAATAAGAAACCGGCATGGCTT-ATGCCAAGGACAG
TTGTTGTTGGAGTGCTTAGCCACCATTTTGGTGTGCTTTGTGTTAT--TCTAA---TAAG
CGTCTAAATGACTCCTGGCAATGGATATCTTGGCTCTCGTGTCGATGAAGAACGTAGCGA
AATGCGACACTTGGTGTGAATTGCAGAATCCCGTGAACCATCGAGTCTTTGAATGCAAGT
TGCGCTCGAGGCCTTTAGGTTGAGAGCACGTCTGTTTGGGCGTCATGTCTTGCGTCATTC
CAACCTCCCACCTACGATAATTGT---ATTGTGGGCGATGGTGGATGTGGAGATTGACCC
TCCGTGCAT-TAATCGTGCGGTTGGTTCAAGTGAATGTTGTCGTTAGGTCTACGCGCGGC
GAATGGTGTATCGGGTTAA-CACACGATGTCCCTAACTGCGTTCCGGAGTCCTAGAGC-A
CGATGTAACATTAAC-CAAAACCTTTTTCGTTGTTTGCCTTAGTCGCAAGCTCGGACC
>MH383261_herderianum
TAGAGTTCCTTTTCGAACAATTGTGAAATTG-TATTCATACCCGTCGAGAACTTGGTCTT
TGTGCGATTAGCACTTTCGTTGTTTT-GATGGGTTCCATTTGCTACCCTCGTCTCG-CTT
CAAATGAAGTAAGAAGGAGGGTAGAAAAAAGAAACCGGCATGGCTT-ATGCCAAGGACAG
TTGTTGTTGGAGTGCATTGCCACCATTTTGGTGTGCTTTGTGTTAT--TCTAA---TAAG
CGTCTAAATGACTCTTGGCAATGGATATCTTGGCTCTCGTGTCGATGAAGAACGTAGCGA
AATGCGACACTTGGTGTGAATTGCAGAATCCCGTGAACCATCGAGTCTTTGAATGCAAGT
TGCGCTCGAGGCCTTTAGGTTGAGAGCACGTCTGTTTGGGCGTCATGTTTTGCGTCGTTC
CAACCACCCACCTGCGGTAAATGT---ATTGTGGGGGATGGTTGATGTGGAGATTGACCC
TCCGTGCTT-TAATTGTGCGGTTGGTTTAAGTGAATGTTGTCGTTAGGTCTACGCGCGGC
GAATGGTGTATCGGATTAA-CACACGATGTCCCTAACTGCGTTCAGGAGTCCTAG-GC-A
CGATGTACAGTTAAT-CGAAACCTTTTTCGGTGTTTGCCTTAGTAGCAAGCTCGAACC
>MN866561_herderianum
TAGAGTTCCTTTTCGAACAATTGTGAAATTG-TATTCATACCCGTCGAGAACTTGGTCTT
TGTGCGATTAGCACTTTCGTTGTTTT-GATGGGTTCCATTTGCTACCCTCGTCTCG-CTT
CAAATGAAGTAAGAAGGAGGGTAGAAAAAAGAAACCGGCATGGCTT-ATGCCAAGGACAG
TTGTTGTTGGAGTGCATTGCCACCATTTTGGTGTGCTTTGTGTTAT--TCTAA---TAAG
CGTCTAAATGACTCTTGGCAATGGATATCTTGGCTCTCGTGTCGATGAAGAACGTAGCGA
AATGCGACACTTGGTGTGAATTGCAGAATCCCGTGAACCATCGAGTCTTTGAATGCAAGT
TGCGCTCGAGGCCTTTAGGTTGAGAGCACGTCTGTTTGGGCGTCATGTTTTGCGTCGTTC
CAACCACCCACCTGCGGTAAATGT---ATTGTGGGGGATGGTTGATGTGGAGATTGACCC
TCCGTGCTT-TAATTGTGCGGTTGGTTTAAGTGAATGTTGTCGTTAGGTCTACGCGCGGC
GAATGGTGTATCGGATTAA-CACACGATGTCCCTAACTGCGTTCAGGAGTCCTAG-GC-A
CGATGTACAGTTAAT-CGAAACCTTTTTCGGTGTTTGCCTTAGTAGCAAGCTCGAACC
>MH383265_maowenense
TAGAGTTCCTGTTCGAATAAATGTGAAATAG-TGTTCATACCCGTCGAGAACTAGGT--T
TGTGCAGTTAGCACTTTCGTTGTTCT-GGCAGGTTCCTTTTGCTACCTTCGGCTTG-CTT
CAAGTGAAGTAAGAAGGATGGTAGAAATAAGAAACCGGCACGGCTT-GTGCCAAGGACAG
TTGTTGTTGGAGTGCATCGCCATCATTTTGATGCGCTTTGCATTAT--TCTAA---TAAG
CGTCTAAATGACTCCTGGCAATGGATATCTTGGCTCTCGTGTCGATGAAGAACGTAGCGA
AATGCGACACTTGGTGTGAATTGCAGAATCCCGTGAACCATCGAGTCTTTGAATGCAAGT
TGCGCTCGAGGCCATTAGGTTGAGAGCACGTCTGTTTGGGCGTCATGCCTTGCGTCATTC
TAACTATCCGTCTACGATAAATGT---ATTGTGGGTGAAGGTGGATGTGGAGATTGACCT
TCCGTGCTT-TAATTGTGCGGTTGGTTTAAGTGAATGTTGTCGTTAGGTCTACGCGCGGC
GAATGGTGTATCGAGTTAA-CACACGATGTCCCTAACTGCGTTCAGGAATCCTTG-GC-A
CGATGTAACATTAAG-CGAAACCATTTTCGATGTTTGCCTTAGTCGCAAGCTCGGCCC
>MN866562_maowenense
TAGAGTTCCTGTTCGAATAAATGTGAAATAG-TGTTCATACCCGTCGAGAACTAGGT--T
TGTGCAGTTAGCACTTTCGTTGTTCT-GGCAGGTTCCTTTTGCTACCTTCGGCTTG-CTT
CAAGTGAAGTAAGAAGGATGGTAGAAATAAGAAACCGGCACGGCTT-GTGCCAAGGACAG
TTGTTGTTGGAGTGCATCGCCATCATTTTGATGCGCTTTGCATTAT--TCTAA---TAAG
CGTCTAAATGACTCCTGGCAATGGATATCTTGGCTCTCGTGTCGATGAAGAACGTAGCGA
AATGCGACACTTGGTGTGAATTGCAGAATCCCGTGAACCATCGAGTCTTTGAATGCAAGT
TGCGCTCGAGGCCATTAGGTTGAGAGCACGTCTGTTTGGGCGTCATGCCTTGCGTCATTC
TAACTATCCGTCTACGATAAATGT---ATTGTGGGTGAAGGTGGATGTGGAGATTGACCT
TCCGTGCTT-TAATTGTGCGGTTGGTTTAAGTGAATGTTGTCGTTAGGTCTACGCGCGGC
GAATGGTGTATCGAGTTAA-CACACGATGTCCCTAACTGCGTTCAGGAATCCTTG-GC-A
CGATGTAACATTAAG-CGAAACCATTTTCGATGTTTGCCTTAGTCGCAAGCTCGGCCC
>MN866565_xinlongense
TAGAGTTCCATTTCGAACAATTGTGAAAT-G-TACTCATACCCGTCGAGAACTAGGTATT
TGTGCGGTCGGCACTTTCGTTGTTTT-GACGGGTTCCCTTCGCTACCTTCGTCTCG-CTT
CAAATGAAGTAAGAAGGAGGGTAGAAATAAGAAACCGGCACGGCTTTGTGCCAAGGACAG
TTGTTGTTGGAGTGCATCGCCATCATTTTGGTGTGCTTTGCGTTAT--TCTAA---TAAG
CGTCTAAATGACTCCTGGCAATGGATATCTTGGCTCTCGTGTCGATGAAGAACGTAGCGA
AATGCGACACTTGGTGTGAATTGCAGAATCCCGTGAACCATCGAGTCTTTGAATGCAAGT
TGCGCTCGAGGCCGTTAGGTCGAGAGCACGTCTGTTTGGGTGTCATGCCCTGCGTCATTC
AAACCGCCCACTTACGATAAAAGT---GTTGTGGGTGTGGGTGGATGTGGAGATTGGCCC
TCCGTGCTG-TAATTGTGCGGTGGGTTTAAGTGAATGTTGCTGTTAGGTCTACGCGCGGC
GAATGGTGTATCGGATTAA-CACACGATGTCCCTAACTGCGCTCAGGAGTCCTAG-AC-A
CGGCGTAATATGTAC-CGAAACCTTTTTCGATGTTTGCCTTAGTCGCAAGCTCGGACC
>MN866573_xinlongense
TAGAGTTCCTTTTCGAACAATTGTGAAATTG-TACTCATACCCGTCGAGAACTAGGTATT
TGTGCGGTCAGCACTTTCGTTGTTTT-GACGGGTTCCATTCGCTACCTTCGTCTCG-CTT
CAAATGAAGTAAGAAGGAGGGTAGAAATAAGAAACCGGTACGGCTT-GTGCCAAGGACAG
TTGTTGTTGGGGTTCATCGCCATCATTTTGGTGTGCTTTGTGTTAT--TCTAA---TAAG
CGTCTAAATGACTCCTGGCAATGGATATCTTGGCTCTCGTGTCGATGAAGAACGTAGCGA
AATGCGACACTTGGTGTGAATTGCAGAATCCCGTGAACCATCGAGTCTTTGAATGCAAGT
TGCGCTCGAGGCCATTAGGTCGAGAGCACGTCTGTTTGGGCGTCATGCCCTGCGTCATTC
TAACCGTCCAACTACGATAAAAGT---GTTGTCGGTGTGGGTGGATGTGGAGATTGACCC
TCCGTGCTAATATTTGTGCGGTTGGTTTAAGTGAATGTTGCCGTCAGGTCTACGCGCGGC
GAATGGTGTATCGGGTTAA-CACACGATGTCCCTAACTGCGTTCAGGAGTCCTAG-GC-A
CGGCGTAACATTAAT-CGAAACCTTTTTCGATGTTTGCCTTAGTCGCAAGCTCGGACC
>ducissae_APP66113
TAGAGTTC-TTTTCGAACAATTGTGAAATTG-TACTCATACCCGTCAAGAACTAGGTATT
TGTGCGGTTAGCACTTGCTTTGTTTA-GATGGGTTCCATTTGCTGCCTTTATCTTG-CTT
CAACTGAAGTGAGAAGGAGAGTAGAAATAAGAAACCGGCACGGCTT-GTGCCAAGGACAG
TTGTTGTTGGAGCGCATTGCCATCATTTCGATGTGCTTTGTGTTAT--TCTAA---TAAG
TGTGTAAATGACTCCTGGCAATGGATATCTTGGCTCTCGTGTCGATGAAGAACGTAGCGA
AATGCGACACTTGGTGTGAATTGCAGAATCCCGTGAACCATCGAGTCTTTGAATGCAAGT
TGCGCTCGAGGCCATTAGGTCGAGAGCACGTCTGTTTGGGCGTCATGCCTTGTGTCATTC
TAACCACCCACCTATGATAAACAT---ATTGTGGGTGACAGTGGATGTGGATATTGACCC
TCCGTGCTT-TAATTATGCGGTTGGTTCAAGTGAATGTTGTTGCTGGGCCTACGCGCGGC
GAATGGTGTATCGAGTTAAACACACGATGTCTCTAACTGCGTCCAAGAGTCCTAG-GC-A
TGATGTAACATTAAT-AGAAACCACTTTCGATGTTTGCCTCAGTCGCAAGCTCGGACC
>ducissae_APP66059
TAGAGTTC-TTTTCGAACAATTGTGAAATTG-TACTCATACCCGTCAAGAACTAGGTATT
TGTGCGGTTAGCACTTGCTTTGTTTA-GATGGGTTCCATTTGCTGCCTTTATCTTG-CTT
CAACTGAAGTGAGAAGGAGAGTAGAAATAAGAAACCGGCACGGCTT-GTGCCAAGGACAG
TTGTTGTTGGAGCGCATTGCCATCATTTCGATGTGCTTTGTGTTAT--TCTAA---TAAG
TGTGTAAATGACTCCTGGCAATGGATATCTTGGCTCTCGTGTCGATGAAGAACGTAGCGA
AATGCGACACTTGGTGTGAATTGCAGAATCCCGTGAACCATCGAGTCTTTGAATGCAAGT
TGCGCTCGAGGCCATTAGGTCGAGAGCACGTCTGTTTGGGCGTCATGCCTTGTGTCATTC
TAACCACCCACCTATGATAAACAT---ATTGTGGGTGACAGTGGATGTGGATATTGACCC
TCCGTGCTT-TAATTATGCGGTTGGTTCAAGTGAATGTTGTTGCTGGGCCTACGCGCGGC
GAATGGTGTATCGAGTTAAACACACGATGTCTCTAACTGCGTCCAAGAGTCCTAG-GC-A
TGATGTAACATTAAT-AGAAACCACTTTCGATGTTTGCCTCAGTCGCAAGCTCGGACC
>ducissae_APP66066
TAGAGTTC-TTTTCGAACAATTGTGAAATTG-TACTCATACCCGTCAAGAACTAGGTATT
TGTGCGGTTAGCACTTGCTTTGTTTA-GATGGGTTCCATTTGCTGCCTTTATCTTG-CTT
CAACTGAAGTGAGAAGGAGAGTAGAAATAAGAAACCGGCACGGCTT-GTGCCAAGGACAG
TTGTTGTTGGAGCGCATTGCCATCATTTCGATGTGCTTTGTGTTAT--TCTAA---TAAG
TGTGTAAATGACTCCTGGCAATGGATATCTTGGCTCTCGTGTCGATGAAGAACGTAGCGA
AATGCGACACTTGGTGTGAATTGCAGAATCCCGTGAACCATCGAGTCTTTGAATGCAAGT
TGCGCTCGAGGCCATTAGGTCGAGAGCACGTCTGTTTGGGCGTCATGCCTTGTGTCATTC
TAACCACCCACCTATGATAAACAT---ATTGTGGGTGACAGTGGATGTGGATATTGACCC
TCCGTGCTT-TAATTATGCGGTTGGTTCAAGTGAATGTTGTTGCTGGGCCTACGCGCGGC
GAATGGTGTATCGAGTTAAACACACGATGTCTCTAACTGCGTCCAAGAGTCCTAG-GC-A
TGATGTAACATTAAT-AGAAACCACTTTCGATGTTTGCCTCAGTCGCAAGCTCGGACC
>ducissae_APP35345
TAGAGTTC-TTTTCGAACAATTGTGAAATTG-TACTCATACCCGTCAAGAACTAGGTATT
TGTGCGGTTAGCACTTGCTTTGTTTA-GATGGGTTCCATTTGCTGCCTTTATCTTG-CTT
CAACTGAAGTGAGAAGGAGAGTAGAAATAAGAAACCGGCACGGCTT-GTGCCAAGGACAG
TTGTTGTTGGAGCGCATTGCCATCATTTCGATGTGCTTTGTGTTAT--TCTAA---TAAG
TGTGTAAATGACTCCTGGCAATGGATATCTTGGCTCTCGTGTCGATGAAGAACGTAGCGA
AATGCGACACTTGGTGTGAATTGCAGAATCCCGTGAACCATCGAGTCTTTGAATGCAAGT
TGCGCTCGAGGCCATTAGGTCGAGAGCACGTCTGTTTGGGCGTCATGCCTTGTGTCATTC
TAACCACCCACCTATGATAAACAT---ATTGTGGGTGACAGTGGATGTGGATATTGACCC
TCCGTGCTT-TAATTATGCGGTTGGTTCAAGTGAATGTTGTTGCTGGGCCTACGCGCGGC
GAATGGTGTATCGAGTTAAACACACGATGTCTCTAACTGCGTCCAAGAGTCCTAG-GC-A
TGATGTAACATTAAT-AGAAACCACTTTCGATGTTTGCCTCAGTCGCAAGCTCGGACC
>palentinum_MA532503
TAGAGTTC-TTTTCGAACAATTGTGAAATTG-TACTCATACCCGTCAAGAACTAGGTATT
TGTGCGGTTAGCACTTGCTTTGTTTA-GATGGGTTCCATTTGCTGCCTTCATCTTG-CTT
CAACTGAAGTGAGAAGGAGAGTAGAAATAAGAAACCGGCACGGCTT-GTGCCAAGGACAG
TTGTTGTTGGAGCGCATTGCCATCATTTTGATGTGCTTTGTGTTAT--TCTAA---TAAG
TGTGTAAATGACTCCTGGCAATGGATATCTTGGCTCTCGTGTCGATGAAGAACGTAGCGA
AATGCGACACTTGGTGTGAATTGCAGAATCCCGTGAACCATCGAGTCTTTGAATGCAAGT
TGCGCTCGAGGCCATTAGGTCGAGAGCACGTCTGTTTGGGCGTCATGCCTTGCGTCATTC
TAACCACCCACCTATGATAAACAT---ATTGTGGGTGATAGTGGATGTGGATATTGACCC
TCCGTGCTT-TAATTGTGCGGTTGGTTCAAGTGAATGTTGTTGCTGGGCCTACGCGCGGC
GAATGGTGTATCGAGTTAAACACACGATGTCTCTAACTGCGTCCAAGAGTCCTAG-GC-A
TGATGTAACATTAAT-AAAAACCACTTTCGATGTTTGCCTCAGTCGCAAGCTCGGACC
>palentinum_MA778505
TAGAGTTC-TTTTCGAACAATTGTGAAATTG-TACTCATACCCGTCAAGAACYAGGTATT
TGTGCGGTTAGCACTTGCTTTGTTTA-GATGGGTTCCATTTGCTGCCTTCATCTTG-CTT
CAACTGAAGTGAGAAGGAGAGTAGAAATAAGAAACCGGCACRGCTT-GTGCCAAGGACAG
TTGTTGTTGGAGCGCATTGCCATCATTTTGATGTGCTTTGTGTTAT--TCTAA---TAAG
TGTGTAAATGACTCCTGGCAATGGATATCTTGGCTCTCGTGTCGATGAAGAACGTAGCGA
AATGCGACACTTGGTGTGAATTGCAGAATCCCGTGAACCATCGAGTCTTTGAATGCAAGT
TGCGCTCGAGGCCATTAGGTCGAGAGCACGTCTGTTTGGGCGTCATGCCTTGCGTCATTC
TAACCACCCACCTATGATAAACAT---ATTGTGGGTGATAGTGGATGTGGATATTGACCC
TCCGTGCTT-TAATTGTGCGGTTGGTTCAAGTGAATGTTGTTGCTGGGCCTACGCGCGGC
GAATGGTGTATCGAGTTAAACACACGATGTCTCTAACTGCGTCCAAGAGTCCTAG-GC-A
TGATGTAACATTAAT-AGAAACCACTTTCGATGTTTGCCTCAGTCGCAAGCTCGGACC
>palentinum_MA515202
TAGAGTTC-TTTTCGAACAATTGTGAAATTG-TACTCATACCCGTCAAGAACTAGGTATT
TGTGCGGTTAGCACTTGCTTTGTTTA-GATGGGTTCCATTTGCTGCCTTCATCTTG-CTT
CAACTGAAGTGAGAAGGAGAGTAGAAATAAGAAACCGGCACGGCTT-GTGCCAAGGACAG
TTGTTGTTGGAGCGCATTGCCATCATTTTGATGTGCTTTGTGTTAT--TCTAA---TAAG
TGTGTAAATGACTCCTGGCAATGGATATCTTGGCTCTCGTGTCGATGAAGAACGTAGCGA
AATGCGACACTTGGTGTGAATTGCAGAATCCCGTGAACCATCGAGTCTTTGAATGCAAGT
TGCGCTCGAGGCCATTAGGTCGAGAGCACGTCTGTTTGGGCGTCATGCCTTGCGTCATTC
TAACCACCCACCTATGATAAACAT---ATTGTGGGTGATAGTGGATGTGGATATTGACCC
TCCGTGCTT-TAATTGTGCGGTTGGTTCAAGTGAATGTTGTTGCTGGGCCTACGCGCGGC
GAATGGTGTATCGAGTTAAACACACGATGTCTCTAACTGCGTCCAAGAGTCCTAG-GC-A
TGATGTAACATTAAT-AAAAACCACTTTCGATGTTTGCCTCAGTCGCAAGCTCGGACC
>palentinum_SALA136402
TAGAGTTC-TTTTCGAACAATTGTGAAATTG-TACTCATACCCGTCAAGAACYAGGTATT
TGTGCGGTTAGCACTTGCTTTGTTTA-GATGGGTTCCATTTGCTGCCTTCATCTTG-CTT
CAACTGAAGTGAGAAGGAGAGTAGAAATAAGAAACCGGCACRGCTT-GTGCCAAGGACAG
TTGTTGTTGGAGCGCATTGCCATCATTTTGATGTGCTTTGTGTTAT--TCTAA---TAAG
TGTGTAAATGACTCCTGGCAATGGATATCTTGGCTCTCGTGTCGATGAAGAACGTAGCGA
AATGCGACACTTGGTGTGAATTGCAGAATCCCGTGAACCATCGAGTCTTTGAATGCAAGT
TGCGCTCGAGGCCATTAGGTCGAGAGCACGTCTGTTTGGGCGTCATGCCTTGCGTCATTC
TAACCACCCACCTATGATAAACAT---ATTGTGGGTGATAGTGGATGTGGATATTGACCC
TCCGTGCTT-TAATTGTGCGGTTGGTTCAAGTGAATGTTGTTGCTGGGCCTACGCGCGGC
GAATGGTGTATCGAGTTAAACACACGATGTCTCTAACTGCGTCCAAGAGTCCTAG-GC-A
TGATGTAACATTAAT-AGAAACCACTTTCGATGTTTGCCTCAGTCGCAAGCTCGGACC
>AJ411879_hymenorrhizum
TAGAGTTCCTTTTCGAACAATTGTGAAATTG-TACTCATACCCGTCAAGAACTAGGTATT
TGTGCGGTTAGCACTTGCTTTGTTTA-GATGGGTTCCATTTGCTGCCTTCATCTTG-CTT
CAACTGAAGTGAGAAGGAGAGTAGAAATAAGAAACCGGCACGGCTT-GTGCCAAGGACAG
TTGTTGTTGGAGTGCATTGCCATCATTTTGATGTGCTTTGTGTTAT--TCTAA---TAAG
TGTGTAAATGACTCCTGGCAATGGATATCTTGGCTCTCGTGTCGATGAAGAACGTAGCGA
AATGCGACACTTGGTGTGAATTGCAGAATCCCGTGAACCATCGAGTCTTTGAATGCAAGT
TGCGCTCGAGGCCATTAGGTCGAGAGCACGTCTGTTTGGGCGTCATGCCTTGCGTCATTC
TAACCACCCACTTATGATAAACAT---ATTGTGGGTGACAGTGGATGTGGATATTGACCC
TCCGTGCTT-TGATTGTGCGGTTGGTTCAAGTGAATGTTGTTGCTGGGCCTACGCGCGGC
GATTGGTGTATCGAGTTAAACACACGATGTCTCTAACTGCGTCCAAGAGTCCTAG-GC-A
TGATGTAACATTTAT-AGAAACCAGTTTCGATGTTTGCCTCAGTCGCAGGCTCGGACC
>MW209000_hymenorrhizum
TAGAGTTC-TTTTCGAACAATTGTGAAATTG-TACTCATACCCGTCAAGAACTAGGTATT
TGTGCGGTTAGCACTTGCTTTGTTTA-GATGGGTTCCATTTGCTGCCTTCATCTTG-CTT
CAACTGAAGTGAGAAGGAGAGTAGAAATAAGAAACCGGCACGGCTT-GTGCCAAGGACAG
TTGTTGTTGGAGTGCATTGCCATCATTTTGATGTGCTTTGTGTTAT--TCTAA---TAAG
TGTGTAAATGACTCCTGGCAATGGATATCTTGGCTCTCGTGTCGATGAAGAACGTAGCGA
AATGCGACACTTGGTGTGAATTGCAGAATCCCGTGAACCATCGAGTCTTTGAATGCAAGT
TGCGCTCGAGGCCATTAGGTCGAGAGCACGTCTGTTTGGGCGTCATGCCCTGCGTCATTC
TAACCACCCACCTATGATAAACAT---ATTGTGGGTGACAGTGGATGTGGATATTGACCC
TCCGTGCTT-TGATTGTGCGGTTGGTTCAAGTGAATGTTGTTGCTGGGCCTACGCGCGGC
GATTGGTGTATCGAGTTAA-CACACGATGTCTCTAACTGCGTCCAAGAGTCCTAG-GC-A
TGATGTAACATTTAT-AGAAACCAGTTTCGA???????????????????????????
>FM945429_hymenorrhizum
TAGAGTTCCTTTTCGAACAATTGTGAAATTG-TACTCATACCCGTCAAGAACTAGGTATT
TGTGCGGTTAGCACTTGCTTTGTTTA-GATGGGTTCCATTTGCTGCCTTCATCTTG-CTT
CAACTGAAGTGAGAAGGAGAGTAGAAATAAGAAACCGGCACGGCTT-GTGCCAAGGACAG
TTGTTGTTGGAGTGCATTGCCATCATTTTGATGTGCTTTGTGTTAT--TCTAA---TAAG
TGTGTAAATGACTCCTGGCAATGGATATCTTGGCTCTCGTGTCGATGAAGAACGTAGCGA
AATGCGACACTTGGTGTGAATTGCAGAATCCCGTGAACCATCGAGTCTTTGAATGCAAGT
TGCGCTCGAGGCCATTAGGTCGAGAGCACGTCTGTTTGGGCGTCATGCCTTGCGTCATTC
TAACCACCCACCTATGATAAACAT---ATTGTGGGTGACAGTGGATGTGGATATTGACCC
TCCGTGCTT-TGATTGTGCGGTTGGTTCAAGTGAATGTTGTTGCTGGGCCTACGCGCGGC
GATTGGTGTATCGAGTTAAACACACGATGTCTCTAACTGCGTCCAAGAGTCCTAG-GC-A
TGATGTAACATTTAT-AGAAACCAGTTTCGATGTTTGCCTCAGTCGCAAGCTCGGACC
>AJ250290_carolinianum
TAGAGTTCCTTTTCGAACAATTGTGAAATTGATACTCATACCCGTCAAGAACAAGGTATT
TGTGCGGTTAGCACTTGCTTTGTTTA-GATGGGTTCCATTTGCTGCCTTCATCTTG-CTT
CAACTGAAGTGAGAAGGAGAGTAGAAATAAGAAACCGGCACGGCTT-GTGCCAAGGACAG
TTGTTGTTGGAGTGCATTGCCATCATTTTGATGTGCTTTGTGTTAT--TCTAA---TAAG
TGTGTAAATGACTCCTGGCAATGGATATCTTGGCTCTCGTGTCGATGAAGAACGTAGCGA
AATGCGACACTTGGTGTGAATTGCAGAATCCCGTGAACCATCGAGTCTTTGAATGCAAGT
TGCGCTCGAGGCCATTAGGTCGAGAGCACGTCTGTTTGGGCGTCATGCCTTGCGTCATTC
TAACCACCCACCTATGATAAACAT---ATTGTGGGTGACAGTGGATGTGGATATTGACCC
TCCGTGCTT-TAATTGTGCGGTTGGTTCAAGTGAATGTTGTTGCTGGGCCTACGCGCGGC
GAATGGTGTATCGAGTTAAACACACGATGTCTCTAACTGCGTCCAAGAGTCCTAA-GC-A
TGATGTAACATTAAT-AGAAACCATTTTCGATGTTTGCCTCAGTTGCAAGCTCGGACC
>MW208993_carolinianum
TAGAGTTC-TTTTCGAACAATTGTGAAATTG-TACTCATACCCGTCAAGAACTAGGTATT
TGTGCGGTTAGCACTTGCTTTGTTTA-GATGGGTTCCATTTGCTGCCTTCATCTTG-CTT
CAACTGAAGTGAGAAGGAGAGTAGAAATAAGAAACCGGCACGGCTT-GTGCCAAGGACAG
TTGTTGTTGGAGTGCATTGCCATCATTTTGATGTGCTTTGTGTTAT--TCTAA---TAAG
TGTGTAAATGACTCCTGGCAATGGATATCTTGGCTCTCGTGTCGATGAAGAACGTAGCGA
AATGCGACACTTGGTGTGAATTGCAGAATCCCGTGAACCATCGAGTCTTTGAATGCAAGT
TGCGCTCGAGGCCATTAGGTCGAGAGCACGTCTGTTTGGGCGTCATGCCTTGCGTCATTC
TAACCACCCACCTATGATAAACAT---ATTGTGGGTGACAGTGGATGTGGATATTGACCC
TCCGTGCTT-TAATTGTGCGGTTGGTTCAAGTGAATGTTGTTGCTGGGCCTACGCGCGGC
GAATGGTGTATCGAGTTAA-CACACGATGTCTCTAACTGCGTCCAAGAGTCCTAA-GC-A
TGATGTAACATTAAT-AGAAACCATTTTCGA???????????????????????????
>MW208997_carolinianum
TAGAGTTC-TTTTCGAACAATTGTGAAATTG-TACTCATACCCGTCAAGAACTAGGTATT
TGTGCGGTTAGCACTTGCTTTGTTTA-GATGGGTTCCATTTGCTGCCTTCATCTTG-CTT
CAACTGAAGTGAGAAGGAGAGTAGAAATAAGAAACCGGCACGGCTT-GTGCCAAGGACAG
TTGTTGTTGGAGTGCATTGCCATCATTTAGATGTGCTTTGTGTTAT--TCTAA---TAAG
TGTGTAAATGACTCCTGGCAATGGATATCTTGGCTCTCGTGTCGATGAAGAACGTAGCGA
AATGCGACACTTGGTGTGAATTGCAGAATCCCGTG-----TCGAGTCTTTGAATGCAAGT
TGCGCTCGAGGCCATTAGGTCGAGAGCACGTCTGTTTGGGCGTCATGCCCTGCGTCATTC
TAACCACCCACCTATGATAAACAT---ATTGTGGGTGACAGTGGATGTGGATATTGACCC
TCCGTGCTT-TAATTGTGCGGTTGGTTCAAGTGAATGTTGTTGCTGGGCCTACGCGCGGC
GAATGGTGTATCGAGTTAA-CACACGATGTCTCTAACTGCGTCCAAGAGTCCTAA-GC-A
TGATGTAACATTAAT-AGAAACCA-TTTCGA???????????????????????????
>GU566621_strictum
TAGAGTTCCTTTTCGAACAATCGTGAAATTG-TACTCAATCCCGTCGAGAACTAGGTATT
TGTGCGGTTAGCACTTGCGTTGTTTA-GATGGGTCCCATTTGCTGCCTTCATCTTG-CTT
CAAATGAAGTAAGAAGGAGAGTAGAAATAAGAAACCGGCACGGTTT-GTGCCAAGGACAA
TTGTTGTTGGAGCGCATTGCCATCTTTTTTGTGTGCTTTGTGTTATATTACAG---TGAG
CGTGTAAATGACTCCTGGCAATGGATATCTTGGCTCTCGTGTCGATGAAGAACGTAGCGA
AATGCGACACTTGGTGTGAATTGCAGAATCCCGTGAACCATCGAGTCTTTGAATGCAAGT
TGCGCTCGAGGCTATTAGGTCGAGAGCACGTCTGTTTGGGCGTCATGCCTTGCGTCATTC
CAATCACCCACCTATGATAAAACG----TATGTTTGGGACATGGATGTGGAAATTGACCC
TCCGTGCTT-TAATTGTGCGGTTGGTTCAAGTGAATGTATTTGCTAGGTCTACGCACGGG
TATTGGTGTATCGAGTTAC-CATCAGATGTCTCTAACCACGTTCAGGATTCCTAA-GC-A
TGATGTAACATTAAC-TGAAACCAATT-CGATGTTTGCCTCGGTTGCAAGCTCGGACC
>AJ411952_strictum
TAGAGTTCCTTTTCGAACAATCGTGAAATTG-TACTTAAACCCGTCAAGAACTAGGTATT
TGTGCGATTAGCACTTGCGTTGTTTA-GATGGGTCCCGTTTGCTGCCTTCATCTTG-CTT
CAAATGAAGTAAGAAGGAGAGTAGAAATAAGAAACCGGCACGGTTT-GTGCCAAGGACAG
TTGTTGTTGGAGCGCAATGCCATCATTTTGGTGTGCTTTGTGTTATATTACGG---TGAG
CGTGTAAATGACTCCTGGCAATGGATATCTTGGCTCTCGTGTCAATGAAGAACGTAGCGA
AATGCGATACTTGGTGTGAATTGCAGAATCCCGTGAACCACCGAGTCTTTGAATGCAAGT
TGCGCTCGAGGCTATTAGGTCGAGAGCACGTCTGTTTGGGCGTCATGCCTTGCGTCATTC
CAATCACCCATCCATGATGAAACG----TCTGTTTGGGACATGGATGTGGAAATTGACCC
TCCGTGCTT-TAACAGTGCGGTTGGTTCAAGTGAATGTATTTGCTAGGTCTACGCGCGGC
TATTGGTGTATCGAGTTAC-CTTCCAATGTCTCTAACCGCGTTTAGGATTCCTAA-GC-A
TGATGTAACATTAACGTGAAACCAATT-CGATGTTTGCCTTTGTTGCAAGCTCGGACC
>HG794212_austrodanubiense
TAGAGTTCCTTTTCGAACAGTTGTGAAGTTG-TACTCATACCCGTCGAGAACTAAGTRTT
TGTGCRGTTAGCACTTGCGTTGTTTA-GATGGGTTCCATTTGCTGCCTTCATCTTG-CTT
CATTTGAAGTAAGAAGGAGAGTAGAAATAAGRATCCGGCACGGTTT-GTGCCAAGGACAG
TTGTTGTTGGAGTGCGTTGCCATCATTTTGGTGTGCTTTGTGCTAT--TCTAG---TGAG
CGTGTAAATGACTCCTGGCAATGGATATCTTGGCTCTCGTGTCGATGAAGAACGTAGCGA
AATGCGACACTTGGTGTGAATTGCAGAATCCCGTGAACCATCGAGTCTTTGAATGCAAGT
TGCGCTCGAGGCCGTTAGGTTGAGAGCACGTCTGTTTGGGCGTCATGCCTTGCGTCATTC
TAACCACCCACCCATGATAAGCATCACATTGTCAGTGGTGGTGGATGTGGAAATTGACTC
TCCGTTATT-TAATTGTGCGGTTGGTTCAAGTGAATGTAGTTGCAAGGTGTATGCGCGGC
GAATGGTGTATCGAGTTTG-CACACGATGTCTCTAACTGCGTCTAAGAGTCCTAG-GC-A
TGATGTAACATTAAC-TGAAACCAATTTCGATGTTTGACATAACCGCAAGATCGGACC
>HG794214_austrodanubiense
TAGAGTTCCTTTTCGAACAGTTGTGAAGTTG-TACTCATACCCGTCGAGAACTAAGTGTT
TGTGCGGTTAGCACTTGCGTTGTTTA-GATGGGTTCCATTTGCTGCCTTCATCTTG-CTT
CATTTGAAGTAAGAAGGAGAGTAGAAATAAGAATCCGGCACGGTTT-GTGCCAAGGACAG
TTGTTGTTGGAGTGCGTTGCCATCATTTTGGTGTGCTTTGTGCTAT--TCTAG---TGAG
CGTGTAAATGACTCCTGGCAATGGATATCTTGGCTCTCGTGTCGATGAAGAACGTAGCGA
AATGCGACACTTGGTGTGAATTGCAGAATCCCGTGAACCATCGAGTCTTTGAATGCAAGT
TGCGCTCGAGGCCGTTAGGTTGAGAGCACGTCTGTTTGGGCGTCATGCCTTGCGTCATTC
TAACCACCCACCCATGATAAGCATCACATTGTCAGTGGTGGTGGATGTGGAAATTGACTC
TCCGTTATT-TAATTGTGCGGTTGGTTCAAGTGAATGTAGTTGCAAGGTGTATGCGCGGC
GAATGGTGTATCGAGTTTG-CACACGATGTCTCTAACTGCGTCTAAGAGTCCTAG-GC-A
TGATGTAACATTAAC-TGAAACCAATTTCGATGTTTGACATAACCGCAAGATCGGACC
>HG794196_rubriflorum
TAGAGTTCCTTTTCGAACAATTGTGAAGTTG-TTCTTATACCCGTCGAGAACTAAGTGTT
TGTGCGGTTAGCACTTGCGTTGTTTA-GGCGGGTTCCATTTGCTGCCTTCATCTTA-TTT
CTATTGAAGTAAGAAGGAGAGTAGAAATAAGAATCCGGCACGGTTT-GTGCCAAGGACAG
TTGTTGTTGGAGTGCGTTGCCATCATTTTGGTGTGCTTTGTGCTAT--TCTAG---TGAG
CGTGTAAATGACTCCTGGCAATGGATATCTTGGCTCTCGTGTCGATGAAGAACGTAGCGA
AATGCGACACTTGGTGTGAATTGCAGAATCCCGTGAACCATCGAGTCTTTGAATGCAAGT
TGCGCTCGAGGCCGTTAGGTTGAGAGCACGTCTGTTTGGGCGTCATGCCTTGCGTCATTC
TAACCACCCACCCATGATAAGCATCACATTGTCAGTGGTGGTGGATGTGGAAATTGACTC
TCCGTTATT-TAATTGTGCGGTTGGTTCAAGTGAATGTAGTTGCAAGGTGTATGCGCGGC
GAATGGTGTATCGAGTTTG-CACACGATGTCTCTAACTGCGTCTAAGAGTCCTAG-GC-A
TGATGTAACATTAAC-TGAAACCAATTTCGATGTTTGACATAACCGCAAGATCGGACC
>HG794197_rubriflorum
TAGAGTTCCTTTTCGAACAATTGTGAAGTTG-TTCTTATACCCGTCGAGAACTAAGTGTT
TGTGCGGTTAGCACTTGCGTTGTTTA-GGCGGGTTCCATTTGCTGCCTTCATCTTA-TTT
CTATTGAAGTAAGAAGGAGAGTAGAAATAAGAATCCGGCACGGTTT-GTGCCAAGGACAG
TTGTTGTTGGAGTGCGTTGCCATCATTTTGGTGTGCTTTGTGCTAT--TCTAG---TGAG
CGTGTAAATGACTCCTGGCAATGGATATCTTGGCTCTCGTGTCGATGAAGAACGTAGCGA
AATGCGACACTTGGTGTGAATTGCAGAATCCCGTGAACCATCGAGTCTTTGAATGCAAGT
TGCGCTCGAGGCCGTTAGGTTGAGAGCACGTCTGTTTGGGCGTCATGCCTTGCGTCATTC
TAACCACCCACCCATGATAAGCATCACATTGTCAGTGGTGGTGGATGTGGAAATTGACTC
TCCGTTATT-TAATTGTGCGGTTGGTTCAAGTGAATGTAGTTGCAAGGTGTATGCGCGGC
GAATGGTGTATCGAGTTTG-CACACGATGTCTCTAACTGCGTCTAAGAGTCCTAG-GC-A
TGATGTAACATTAAC-TGAAACCAATTTCGATGTTTGACATAACCGCAAGATCGGACC
>HG794226_horvatii
TAGAGTTCCTTTTCGAACAATTGTGAAGTTG-TTCTTATACCCGTCGAGAACTAAGTGTT
TGTGCGGTTAGCACTTGCGTTGTTTA-GGCGGGTTCCATTTGCTGCCTTCATCTTA-TTT
CTATTGAAGTAAGAAGGAGAGTAGAAATAAGAAACCGGCACGGTTT-GTGCCAAGGACAG
TTGTTGTTGGAGTGCGTTGCCATCATTTTGGTGTGCTTTGTGCTAT--TCTAG---TGAG
CGTGTAAATGACTCCTGGCAATGGATATCTTGGCTCTCGTGTCGATGAAGAACGTAGCGA
AATGCGACACTTGGTGTGAATTGCAGAATCCCGTGAACCATCGAGTCTTTGAATGCAAGT
TGCGCTCGAGGCCGTTAGGTTGAGAGCACGTCTGTTTGGGCGTCATGCCTTGCGTCATTC
TAACCACCCACCTATGATAAGCAGCACATTGTCAGTGGTGGCGGATGTGGAAATTGACTC
TCCGTTCTT-TAATTGTGCGGTTGGTTCAAGTGAATGTAGTTGCAAGGTGTATGCGCGGC
GAATGGTGTATCGAGTTTG-CACACGATGTCTCTAACCGCGTCTAAGAGTCCTAG-GC-A
TGATGTAACATTAAC-TGAAACCAATTTCGATGTTTGCCATAACCGCAAGATCGGACC
>HG794198_horvatii
TAGAGTTCCTTTTCGAACAATTGTGAAGTTG-TTCTTATACCCGTCGAGAACTAAGTGTT
TGTGCGGTTAGCACTTGCGTTGTTTA-GGCGGGTTCCATTTGCTGCCTTCATCTTA-TTT
CTATTGAAGTAAGAAGGAGAGTAGAAATAAGAAACCGGCACGGTTT-GTGCCAAGGACAG
TTGTTGTTGGAGTGCGTTGCCATCATTTTGGTGTGCTTTGTGCTAT--TCTAG---TGAG
CGTGTAAATGACTCCTGGCAATGGATATCTTGGCTCTCGTGTCGATGAAGAACGTAGCGA
AATGCGACACTTGGTGTGAATTGCAGAATCCCGTGAACCATCGAGTCTTTGAATGCAAGT
TGCGCTCGAGGCCGTTAGGTTGAGAGCACGTCTGTTTGGGCGTCATGCCTTGCGTCATTC
TAACCACCCACCTATGATAAGCAGCACATTGTCAGTGGTGGCGGATGTGGAAATTGACTC
TCCGTTCTT-TAATTGTGCGGTTGGTTCAAGTGAATGTAGTTGCAAGGTGTATGCGCGGC
GAATGGTGTATCGAGTTTG-CACACGATGTCTCTAACCGCGTCTAAGAGTCCTAG-GC-A
TGATGTAACATTAAC-TGAAACCAATTTCGATGTTTGCCATAACCGCAAGATCGGACC
>HG794228_obliquum
TAGAGTTCCTTTTTGAACATTTGTGAAGTTG-TACTTATACCCGTCGAGAACTAGGTGTT
TGTGCCGTTAGCACTTGCATTGTATA-GGCGGGCTCCATTTGCTGCCTTCATCTTA-TTT
CTATTGAAATAAGAAGGAGAGTAGAAATAAGAAACCGGCACGGTTT-GTGCCAAGGACAG
TTGTTGTTGGAGTGCATTGCCATCATTTTGGTGTGCTTTGTGTTAT--TCTAG---TGAG
TGTGTAAATGACTCCTGGCAATGGATATCTTGGCTCTCGTGTCGATGAAGAACGTAGCGA
AATGCGACACTTGGTGTGAATTGCAGAATCCCGTGAACCATCGAGTCTTTGAATGCAAGT
TGCGCTCGAGGCCGTTAGGTTGAGAGCACGTCTGTTTGGGCGTCATGCCTTGCGTCATTC
TAACCACCCACCTATGATAAGCAT---ATTGTAAGTGGCGGTAGATGTGGAAATTGACCC
TCCGTGCTT-TAGTTATGCGGTTGGTTCAAGTGAATGTAGTTGCTAGGTCTATGTGCGGC
GAATGGTGTATCGAGTTAG-CACACGAAGTCTATAACCGCGCCTACGAGTCCTAG-GC-A
TGATGTAACATTAAC-TAAGACCAATTTCGATGTTTGCTTCAATCGCAAGCTCGAACC
>HG794230_obliquum
TAGAGTTCCTTTTTGAACATTTGTGAAGTTG-TACTTATACCCGTCGAGAACTAGGTGTT
TGTGCCGTTAGCACTTACATTGTTTA-GGCGGGCTCCATTTGCTGCCTTCATCTAA-TTT
CTATTGAAATAAGAAGGAGAGTAGAAATAAGAAACCGGCACGGTTT-GTGCCAAGGACAG
TTGTTGTTGGAGTGCATTGCCATCATTTTGGTGTGCTTTGTGTTAT--TCTAG---TGAG
TGTGTAAATGACTCCTGGCAATGGATATCTTGGCTCTCGTGTCGATGAAGAACGTAGCGA
AATGCGACACTTGGTGTGAATTGCAGAATCCCGTGAACCATCGAGTCTTTGAATGCAAGT
TGCGCTCGAGGCCGTTAGGTTGAGAGCACGTCTGTTTGGGCGTCATGCCTTGCGTCATTC
TAACCACCCACCTATGATAAGCAT---ATTGTAAGTGGCGGTAGATGTGGAAATTGACCC
TCCGTGCTT-TAGTTATGCGGTTGGTTCAAGTGAATGTAGTTGCTAGGTCTATGTGCGGC
GAATGGTGTATCGAGTTAG-CACACGAAGTCTATAACCGCGCCTACGAGTCCTAG-GC-A
TGATGTAACATTAAC-TAAGACCAATTTCGATGTTTGCTTCAATCGCAAGCTCGAACC
>AJ411878_platyspathum
TAGAGTTC-TTTTCGAACAATTGTGAAATTG-TACTCATACCCGTCAAGAACTAGGTATT
TGTGCGATTAGCACTTGCTTTGTTTG-GATGGGTTCCATTTGCTGCCTTCATCTTG-CTT
CAACTGAAGTAAGAAGGAGAGTAGAAATANGAAACCGGCACGGCTT-GTGCCAAGGACAG
TTGTTGTTGGAGTGCATTGCCATCATTTTGATGTGCTTTGTGTTAT--TCTAA---TAAG
TGTGTAAATGACTCCTGGCAATGGATATCTTGGCTCTCGTGTCGATGAAGAACGTAGCGA
AATGCGACACTTGGTGTGAATTGCAGAATCCCGTGAACCATCGAGTCTTTGAATGCAAGT
TGCGCTCGAGGCCATTAGGTCGAGAGCACGTCTGTTTGGGCGTCATGCCTTGCGTCATTC
TAACCACCCACCTATGATAAACAT---ATTGTGGGTGACAGTGGATGTGGATATTGACCC
TCCGTGCTT-TAATTGTGCGGTTGGTTCAAGTGAATGTTGTTGCTAGGACTACGCGCGGC
GAATGGTGTATCGAGTTAAACACACGATGTCTCTAACTGCGTCCAAGAGTCCTAG-GC-A
TTATGTAACATTAAT-AGAAACCAGTTTCGATGTTTGCCTCAATCGCAAGCTCGGACC
>MW208988_platyspathum
TAGAGTTC-TTTTCGAACAATTGTGAAATTG-TACTCATACCCGTCAAGAACTAGGTATT
TGTGCGATTAGCACTTGCTTTGTTTG-GATGGGTTCCATTTGCTGCCTTCATCTTG-CTT
CAACTGAAGTAAGAAGGAGAGTAGAAATAAGAAACCGGCACGGCTT-GTGCCAAGGACAG
TTGTTGTTGGAGTGCATTGCCATCATTTTGATGTGCTTTGTGTTAT--TCTAA---TAAG
TGTGTAAATGACTCCTGGCAATGGATATCTTGGCTCTCGTGTCGATGAAGAACGTAGCGA
AATGCGACACTTGGTGTGAATTGCAGAATCCCGTG-----TCGAGTCTTTGAATGCAAGT
TGCGCTCGAGGCCATTAGGTCGAGAGCACGTCTGTTTGGGCGTCATGCCCTGCGTCATTC
TAACCACCCACCTATGATAAACAT---ATTGTGGGTGACAGTGGATGTGGATATTGACCC
TCCGTGCTT-TAATTGTGCGGTTGGTTCAAGTGAATGTTGTTGCTAGGACTACGCGCGGC
GAATGGTGTATCGAGTTAA-CACACGATGTCTCTAACTGCGTCCAAGAGTCCTAG-GC-A
TTATGTAACATTAAT-AGAAACCAGTTTCGA???????????????????????????
>MW208990_platyspathum_am
TAGAGTTC-TTTTCGAACAATTGTGAAATTG-TACTCATACCCGTCAAGAACTAGGTATT
TGTGCGATTAGCACTTGCTTTGTTTG-GATGGGTTCCATTTGCTGCCTTCATCTTG-CTT
CAACTGAAGTAAGAAGGAGAGTAGAAATAAGAAACCGGCACGGCTT-GTGCCAAGGACAG
TTGTTGTTGGAGTGCATTGCCATCATTTTGATGTGCTTTGTGTTAT--TCTAA---TAAG
TGTGTAAATGACTCCTGGCAATGGATATCTTGGCTCTCGTGTCGATGAAGAACGTAGCGA
AATGCGACACTTGGTGTGAATTGCAGAATCCCGTGAACCATCGAGTCTTTGAATGCAAGT
TGCGCTCGAGGCCATTAGGTCGAGAGCACGTCTGTTTGGGCGTCATGCCCTGCGTCATTC
TAACCACCCACCTATGATAAACAT---ATTGTGGGTGACAGTGGATGTGGATATTGACCC
TCCGTGCTT-TAATTGTGCGGTTGGTTCAAGTGAATGTTGTTGCTAGGACTACGCGCGGC
GAATGGTGTATCGAGTTAA-CACACGATGTCTCTAACTGCGTCCAAGAGTCCTAG-GC-A
TTATGTAACATTAAT-AGAAACCAGTTTCGA???????????????????????????
>MW208992_platyspathum_am
TAGAGTTC-TTTTCGAACAATTGTGAAATTG-TACTCATACCCGTCAAGAACTAGGTATT
TGTGCGATTAGCACTTGCTTTGTTTG-GATGGGTTCCATTTGCTGCCTTCATCTTG-CTT
CAACTGAAGTAAGAAGGAGAGTAGAAATAAGAAACCGGCACGGCTT-GTGCCAAGGACAG
TTGTTGTTGGAGTGCATTGCCATCATTTTGATGTGCTTTGTGTTAT--TCTAA---TAAG
TGTGTAAATGACTCCTGGCAATGGATATCTTGGCTCTCGTGTCGATGAAGAACGTAGCGA
AATGCGACACTTGGTGTGAATTGCAGAATCCCGTGAACCATCGAGTCTTTGAATGCAAGT
TGCGCTCGAGGCCATTAGGTCGAGAGCACGTCTGTTTGGGCGTCATGCCCTGCGTCATTC
TAACCACCCACCTATGATAAACAT---ATTGTGGGTGACAGTGGATGTGGATATTGACCC
TCCGTGCTT-TAATTGTGCGGTTGGTTCAAGTGAATGTTGTTGCTAGGACTACGCGCGGC
GAATGGTGTATCGAGTTAA-CACACGATGTCTCTAACTGCGTCCAAGAGTCCTAG-GC-A
TTATGTAACATTAAT-AGAAACCAGTTTCGA???????????????????????????
>GU565924_cyathophorum
TAGAGTTCCATTTTGAACCGTTGTGAAGTTG-TACTCATACCCATCGATAACTCGGTACT
TGTGTTGTGAGCACTTGCATTGTTTA-GATGGGTTCCCTTCGCTGCCTTCGTCTTG-CTT
CATCTGAAGTAGGAAGGAGAGTAGAAATAAGAGATCGGCACGGTTT-GTGCCAAGGACAG
TTGTTGTTAGAGTGC-TTGCCATCTTTTTGATGTGCATTGTGTTATTCTACAAGCGTGAG
CGTCTGAATGACTCCTGGCAATGGATATCTTGGCTCTCGTGTCGATGAAGAACGTAGCGA
AATGCGACACTTGGTGTGAATTGCAGAATCCCGTGAACCATCGAGTCTTTGAATGCAAGT
TGCGCTCGAGGCCATTAGGTCGAGGGCACGTCTGCTTGGGTGTCATGCCTTCCGTCATTC
TAACGGCCCACCTACCATAAACGT---AGTGTGAGTGACAATGGATGTGGAGATTGACCC
TCCGTGCTT-TTGTTGTGCGGTTGGTTTAAGTGAGTGTTATCGCTAGGTCTACGCGCGGC
GAATGGTGTATCGAGTTAA-CAAGCGATGTCTCCAACCGCGTCCAGGAGTCCTT--GCTA
CAATGTAACATTAAC-TGAAACCACTGTCGATGGTTGCGTCAGTCGCAAGCTC-GAAC
