# Supplementary material for: Allium ducissae (A. subgen. Polyprason, Amaryllidaceae) a New Species from the Central Apennines (Italy)
Source: Plants (Basel). 2022 Feb 4;11(3):426. doi: 10.3390/plants11030426 (PMC8839878; doi:10.3390/plants11030426)
Supplement: Supplementary file 1 [file plants-11-00426-s001.zip › File S3. Alig_cpIGS.fas]

>ducissae_APP66113   
AAACGGTATGCAATTGATTCAATATGGAATCATGAATAGTCATTGGCTCAATGATACAAA
----------------ATATTTTTTATGTATGTATCTAGGGAAAGGTAAATAATTATCTG
GAAAAA-GTCTTATATTATAAAGGATTTAAGTTATTTCGCCCCTCTATCCTATGG-----
-GGTGAAAGAAATTTATAAAAAAGAAA-AAAGAAAAGTGAATCCATTTCCTTAAATTAAA
TCTAATTAAAATCTTCAACAGATCATTCGGGATGTTATGTTAAATTATGAAAAAAATTCT
TCTCGAACA------AATAAACTCTAAATCTAAAAAGAACGGACCCGTGGATTTTCCAAT
TCCGGAATAAAATCAGTTATTAACAAAATATAAGCTATTCCAATAAATCGAAAAAGTCAT
AAGTTTCTCTATATTTATAATTATAAGATAGATTTTTCAAATTTCTTCGAGTACCCAGGC
CAGGTTCATAAAAAAAA--AT--TTTGGTTTTCATGAGTATGA---AATAGAAAAGG---
---------ATCTCTTTTTCTCTTTCAATTCAGAATTCCATAATAATAATAAATTACATA
ATACGAGAATTCGGATTTCATGGAAAAAAGAGTTTTCCTAAGTAACTTACTTCAATATGA
CTATTAAAATAGTAGTCTCTTAATGATATACCCAAAA----------------ATTGTTT
TGAATTTAGAATTCAATGAAATATCTTTATTTCTACCCGTACACTCAATCGCATTTGTGA
AAAACTAAACGAAAAAAGTTTGATTTTTATAGAAAAATCAGAACAAAAGGTGACACCATA
TCCAAGATTAAAGAAAAAAATTTCCAAACTTAAAGAGAAATTTGTTAAAGAGAAGAATTC
CACTTTTTTTT-ATAAGTGGTTCAAAGAAAA-----CAAAGATAATTCAATATCTTTCTT
ATTCATTTTACTCTTTCACAAA-TAGACCCAAAGTGAATTATTCACAGTCCATCTCATTT
TACTTACATTCACAAAGAAAGTCTTCTTTTTGAAAATCGAAAAAATTATGGATAAATAAG
GGTTTTTTTAAACTCTTTTGTTTAAACTAAAGTATTCTTTTCATTTTTAATAACACTTAG
AAAACTTAGAAAGATCTTTTTTATCAAAAAA----GAAATATAAATTAAATAAATAGGAT
GATTTTATACATATCAAAATAGAATT----------------------------------
------------------------------------------------------------
------------------------------------------------------------
---------------------------TATATTAATATTTGTTGTTTGTTATGTACATAA
TTTAAATATAGAATAATACTTAGTAAACAAAACAAATTTCATTTGATCTTGAGATAGACA
TATAATAAAACAGTTTTAATATTCATTATAATTACA------TTTTATTTCTTTTCCTAA
TGGAAAAAAA----TTT-CTACTGGGAAAAGAAATAAAATAATACTTAGAACCAAACTAG
CAACTATTTTATGTCGAATATTAACTTATCTGTCTGCTAGTTCTAACTAATCTCCAGGAG
GTAAATAAATAA----GTT------AATTAAAAATTTTCATATTCTATA-TATAGAAAAG
TTCTTTAAATCACGGAATTCAAAT
>ducissae_APP66059        
AAACGGTATGCAATTGATTCAATATGGAATCATGAATAGTCATTGGCTCAATGATACAAA
----------------ATATTTTTTATGTATGTATCTAGGGAAAGGTAAATAATTATCTG
GAAAAA-GTCTTATATTATAAAGGATTTAAGTTATTTCGCCCCTCTATCCTATGG-----
-GGTGAAAGAAATTTATAAAAAAGAAA-AAAGAAAAGTGAATCCATTTCCTTAAATTAAA
TCTAATTAAAATCTTCAACAGATCATTCGGGATGTTATGTTAAATTATGAAAAAAATTCT
TCTCGAACA------AATAAACTCTAAATCTAAAAAGAACGGACCCGTGGATTTTCCAAT
TCCGGAATAAAATCAGTTATTAACAAAATATAAGCTATTCCAATAAATCGAAAAAGTCAT
AAGTTTCTCTATATTTATAATTATAAGATAGATTTTTCAAATTTCTTCGAGTACCCAGGC
CAGGTTCATAAAAAAAA--AT--TTTGGTTTTCATGAGTATGA---AATAGAAAAGG---
---------ATCTCTTTTTCTCTTTCAATTCAGAATTCCATAATAATAATAAATTACATA
ATACGAGAATTCGGATTTCATGGAAAAAAGAGTTTTCCTAAGTAACTTACTTCAATATGA
CTATTAAAATAGTAGTCTCTTAATGATATACCCAAAA----------------ATTGTTT
TGAATTTAGAATTCAATGAAATATCTTTATTTCTACCCGTACACTCAATCGCATTTGTGA
AAAACTAAACGAAAAAAGTTTGATTTTTATAGAAAAATCAGAACAAAAGGTGACACCATA
TCCAAGATTAAAGAAAAAAATTTCCAAACTTAAAGAGAAATTTGTTAAAGAGAAGAATTC
CACTTTTTTTT-ATAAGTGGTTCAAAGAAAA-----CAAAGATAATTCAATATCTTTCTT
ATTCATTTTACTCTTTCACAAA-TAGACCCAAAGTGAATTATTCACAGTCCATCTCATTT
TACTTACATTCACAAAGAAAGTCTTCTTTTTGAAAATCGAAAAAATTATGGATAAATAAG
GGTTTTTTTAAACTCTTTTGTTTAAACTAAAGTATTCTTTTCATTTTTAATAACACTTAG
AAAACTTAGAAAGATCTTTTTTATCAAAAAA----GAAATATAAATTAAATAAATAGGAT
GATTTTATACATATCAAAATAGAATTACTAAA----ATAAATAAAATTAGAAATTAAA--
---AGACTCGTTTTCTAAAAATCTTGTTTTTAGTCTACTTTAAAATGTATTTAGTGTA--
---TTATTCTAATTA----------------TATAGTAATTATATAGAAAATATATATAT
A---TATATA------TAATA----ATTATATTAATATTTGTTGTTTGTTATGTACATAA
TTTAAATATAGAATAATACTTAGTAAACAAAACAAATTTCATTTGATCTTGAGATAGACA
TATAATAAAACAGTTTTAATATTCATTATAATTACA------TTTTATTTCTTTTCCTAA
TGGAAAAAAA----TTT-CTACTGGGAAAAGAAATAAAATAATACTTAGAACCAAACTAG
CAACTATTTTATGTCGAATATTAACTTATCTGTCTGCTAGTTCTAACTAATCTCCAGGAG
GTAAATAAATAA----GTT------AATTAAAAATTTTCATATTCTATA-TATAGAAAAG
TTCTTTAAATCACGGAATTCAAAT
>ducissae_APP66066       
AAACGGTATGCAATTGATTCAATATGGAATCATGAATAGTCATTGGCTCAATGATACAAA
----------------ATATTTTTTATGTATGTATCTAGGGAAAGGTAAATAATTATCTG
GAAAAA-GTCTTATATTATAAAGGATTTAAGTTATTTCGCCCCTCTATCCTATGG-----
-GGTGAAAGAAATTTATAAAAAAGAAA-AAAGAAAAGTGAATCCATTTCCTTAAATTAAA
TCTAATTAAAATCTTCAACAGATCATTCGGGATGTTATGTTAAATTATGAAAAAAATTCT
TCTCGAACA------AATAAACTCTAAATCTAAAAAGAACGGACCCGTGGATTTTCCAAT
TCCGGAATAAAATCAGTTATTAACAAAATATAAGCTATTCCAATAAATCGAAAAAGTCAT
AAGTTTCTCTATATTTATAATTATAAGATAGATTTTTCAAATTTCTTCGAGTACCCAGGC
CAGGTTCATAAAAAAAA--AT--TTTGGTTTTCATGAGTATGA---AATAGAAAAGG---
---------ATCTCTTTTTCTCTTTCAATTCAGAATTCCATAATAATAATAAATTACATA
ATACGAGAATTCGGATTTCATGGAAAAAAGAGTTTTCCTAAGTAACTTACTTCAATATGA
CTATTAAAATAGTAGTCTCTTAATGATATACCCAAAA----------------ATTGTTT
TGAATTTAGAATTCAATGAAATATCTTTATTTCTACCCGTACACTCAATCGCATTTGTGA
AAAACTAAACGAAAAAAGTTTGATTTTTATAGAAAAATCAGAACAAAAGGTGACACCATA
TCCAAGATTAAAGAAAAAAATTTCCAAACTTAAAGAGAAATTTGTTAAAGAGAAGAATTC
CACTTTTTTTT-ATAAGTGGTTCAAAGAAAA-----CAAAGATAATTCAATATCTTTCTT
ATTCATTTTACTCTTTCACAAA-TAGACCCAAAGTGAATTATTCACAGTCCATCTCATTT
TACTTACATTCACAAAGAAAGTCTTCTTTTTGAAAATCGAAAAAATT?????????????
????????????????????????????????????????????????????????????
????????????????????????????????????????????????????????????
????????????????????????????????????????????????????????????
????????????????????????????????????????????????????????????
????????????????????????????????????????????????????????????
????????????????????????????????????????????????????????????
????????????????????????????????????????????????????????????
????????????????????????????????????????????????????????????
????????????????????????????????????????????????????????????
????????????????????????????????????????????????????????????
????????????????????????????????????????????????????????????
????????????????????????
>ducissae_APP35345     
AAACGGTATGCAATTGATTCAATATGGAATCATGAATAGTCATTGGCTCAATGATACAAA
----------------ATATTTTTTATGTATGTATCTAGGGAAAGGTAAATAATTATCTG
GAAAAA-GTCTTATATTATAAAGGATTTAAGTTATTTCGCCCCTCTATCCTATGG-----
-GGTGAAAGAAATTTATAAAAAAGAAA-AAAGAAAAGTGAATCCATTTCCTTAAATTAAA
TCTAATTAAAATCTTCAACAGATCATTCGGGATGTTATGTTAAATTATGAAAAAAATTCT
TCTCGAACA------AATAAACTCTAAATCTAAAAAGAACGGACCCGTGGATTTTCCAAT
TCCGGAATAAAATCAGTTATTAACAAAATATAAGCTATTCCAATAAATCGAAAAAGTCAT
AAGTTTCTCTATATTTATAATTATAAGATAGATTTTTCAAATTTCTTCGAGTACCCAGGC
CAGGTTCATAAAAAAAA--AT--TTTGGTTTTCATGAGTATGA---AATAGAAAAGG---
---------ATCTCTTTTTCTCTTTCAATTCAGAATTCCATAATAATAATAAATTACATA
ATACGAGAATTCGGATTTCATGGAAAAAAGAGTTTTCCTAAGTAACTTACTTCAATATGA
CTATTAAAATAGTAGTCTCTTAATGATATACCCAAAA----------------ATTGTTT
TGAATTTAGAATTCAATGAAATATCTTTATTTCTACCCGTACACTCAATCGCATTTGTGA
AAAACTAAACGAAAAAAGTTTGATTTTTATAGAAAAATCAGAACAAAAGGTGACACCATA
TCCAAGATTAAAGAAAAAAATTTCCAAACTTAAAGAGAAATTTGTTAAAGAGAAGAATTC
CACTTTTTTTT-ATAAGTGGTTCAAAGAAAA-----CAAAGATAATTCAATATCTTTCTT
ATTCATTTTACTCTTTCACAAA-TAGACCCAAAGTGAATTATTCACAGTCCATCTCATTT
TACTTACATTCACAAAGAAAGTCTTCTTTTTGAAAATCGAAAAAATT?????????????
????????????????????????????????????????????????????????????
????????????????????????????????????????????????????????????
????????????????????????????????????????????????????????????
????????????????????????????????????????????????????????????
????????????????????????????????????????????????????????????
????????????????????????????????????????????????????????????
????????????????????????????????????????????????????????????
????????????????????????????????????????????????????????????
????????????????????????????????????????????????????????????
????????????????????????????????????????????????????????????
????????????????????????????????????????????????????????????
????????????????????????
>palentinum_MA532503          
AAACGGTATGCAATTGATTCAATATGGAATCATGAATAGTCATTGGCTCAATGATACAAA
----------------ATATTTTTTATGTATGTATCTAGGGAAAGGTAAATAATTATCTA
GAAAAAAGTCTTATATTATAAAGGATTTAAGTTATTTCGCCCCTCTATCCTATGG-----
-GGTGAAATAAATTTCTAAAAAAGAAA-AAAGAAAAGTGAATCCATTTCCTTAAATTAAA
TCTAATTAAAATCTTCAACAGATCATTCGGGATGTTATGTTAAATTATGAAAAAAATTCT
TCTCGAACA------AATAAACTCTAAATCTAAAAAGAACGGACCCATGGATTTTCCAAT
TCCGGAATAAAATCAGTTATTAACAAAATATAAGCTATTCCAATAAATCGAAAAAGTCAT
AAGTTTCTCTATATTTATAATTATAAGATAGATTTTTCAAATTTCTTCGAGTACCCAGGC
CAGGTTCATAAAAAAAA--AT--TTTTGTTTTCATGAGTATGA---AATAGAAAAGG---
---------ATCTCTTTTTCTCTTTCAATTCAGAATTCCATAA------TAAATTACATA
ATACGAGAATTCAGATTTCATGGAAAAAAGAGTTTTCCTAAGTAACTTACTTCAATATGA
CTATTAAAATAGTAGTCTCTTAATGATATACCCAAAA----------------ATTGTTT
TGAATTTAGAATTCAATGAAATATCTTTATTTCTACCCGTACACTCAATCGCATTTGTGA
AAAACTAAACGAAAAAAGTTTGATTTTTATAGAAAAATCAGAACAAAAGGTGACACTATA
TCCAAGATTAAAGAAAAAAATTTCCAAACTTAAAGAGAAATTTGTTAAAGAGAAGAATTC
CACTTTTTTTT-ATAAGTGGTTCAAAGAAAA-----CAAAGAAAATTCAATATCTTTCTT
ATTCATTTTACTCTTTCACAAA-TAGACCCAAAGTGAATTATTCACAGTCCATCTCATTT
TACTTACATTCACAAAGAAAGTCTTCTTTTTGAAAATCGAAAAAATTATGGATAAATAAG
GGTTTTTTTAAACTCTTTTGTTTAAACTAAAGTATTCTTTTCATTTTTAATAACACTTAG
AAAACTTAGAAAGATCTTTTTTATCAAAAAA----GAAATATAAATTAAATAAATAGGAT
GATTTTATACATATCAAAATAGAATTACTAA-----------------------------
------------------------------------------------------------
------------------------------------------------------------
------------------------------------------------------------
------------------------------------------------------------
------------------------------------------------------------
------------------------------------------------------------
------------------------CTTATCTGTCTGCTAGTTCTAACTAATCTCCAGGAG
GTAAATAAATAA----GTT------AATTAAAAATTTTCATATTCTATA-TATAGAAAAG
TTCTTTAAATCACGGAATTCAAAT
>palentinum_MA778505         
AAACGGTATGCAATTGATTCAATATGGAATCATGAATAGTCATTGGCTCAATGATACAAA
----------------ATATTTTTTATGTATGTATCTAGGGAAAGGTAAATAATTATCTA
GAAAAAAGTCTTATATTATAAAGGATTTAAGTTATTTCGCCCCTCTATCCTATGG-----
-GGTGAAATAAATTTCTAAAAAAGAAA-AAAGAAAAGTGAATCCATTTCCTTAAATTAAA
TCTAATTAAAATCTTCAACAGATCATTCGGGATGTTATGTTAAATTATGAAAAAAATTCT
TCTCGAACA------AATAAACTCTAAATCTAAAAAGAACGGACCCATGGATTTTCCAAT
TCCGGAATAAAATCAGTTATTAACAAAATATAAGCTATTCCAATAAATCGAAAAAGTCAT
AAGTTTCTCTATATTTATAATTATAAGATAGATTTTTCAAATTTCTTCGAGTACCCAGGC
CAGGTTCATAAAAAAAA--AT--TTTTGTTTTCATGAGTATGA---AATAGAAAAGG---
---------ATCTCTTTTTCTCTTTCAATTCAGAATTCCATAA------TAAATTACATA
ATACGAGAATTCAGATTTCATGGAAAAAAGAGTTTTCCTAAGTAACTTACTTCAATATGA
CTATTAAAATAGTAGTCTCTTAATGATATACCCAAAA----------------ATTGTTT
TGAATTTAGAATTCAATGAAATATCTTTATTTCTACCCGTACACTCAATCGCATTTGTGA
AAAACTAAACGAAAAAAGTTTGATTTTTATAGAAAAATCAGAACAAAAGGTGACACTATA
TCCAAGATTAAAGAAAAAAATTTCCAAACTTAAAGAGAAATTTGTTAAAGAGAAGAATTC
CACTTTTTTTT-ATAAGTGGTTCAAAGAAAA-----CAAAGAAAATTCAATATCTTTCTT
ATTCATTTTACTCTTTCACAAA-TAGACCCAAAGTGAATTATTCACAGTCCATCTCATTT
TACTTACATTCACAAAGAAAGTCTTCTTTTTGAAAATCGAAAAAATTATGGATAAATAAG
GGTTTTTTTAAACTCTTTTGTTTAAACTAAAGTATTCTTTTCATTTTTAATAACACTTAG
AAAACTTAGAAAGATCTTTTTTATCAAAAAA----GAAATATAAATTAAATAAATAGGAT
GATTTTATACATATCAAAATAGAATTACTAA-----------------------------
------------------------------------------------------------
------------------------------------------------------------
------------------------------------------------------------
------------------------------------------------------------
------------------------------------------------------------
------------------------------------------------------------
------------------------CTTATCTGTCTGCTAGTTCTAACTAATCTCCAGGAG
GTAAATAAATAA----GTT------AATTAAAAATTTTCATATTCTATA-TATAGAAAAG
TTCTTTAAATCACGGAATTCAAAT
>palentinum_MA515202    
AAACGGTATGCAATTGATTCAATATGGAATCATGAATAGTCATTGGCTCAATGATACAAA
----------------ATATTTTTTATGTATGTATCTAGGGAAAGGTAAATAATTATCTA
GAAAAAAGTCTTATATTATAAAGGATTTAAGTTATTTCGCCCCTCTATCCTATGG-----
-GGTGAAATAAATTTCTAAAAAAGAAA-AAAGAAAAGTGAATCCATTTCCTTAAATTAAA
TCTAATTAAAATCTTCAACAGATCATTCGGGATGTTATGTTAAATTATGAAAAAAATTCT
TCTCGAACA------AATAAACTCTAAATCTAAAAAGAACGGACCCATGGATTTTCCAAT
TCCGGAATAAAATCAGTTATTAACAAAATATAAGCTATTCCAATAAATCGAAAAAGTCAT
AAGTTTCTCTATATTTATAATTATAAGATAGATTTTTCAAATTTCTTCGAGTACCCAGGC
CAGGTTCATAAAAAAAA--AT--TTTTGTTTTCATGAGTATGA---AATAGAAAAGG---
---------ATCTCTTTTTCTCTTTCAATTCAGAATTCCATAA------TAAATTACATA
ATACGAGAATTCAGATTTCATGGAAAAAAGAGTTTTCCTAAGTAACTTACTTCAATATGA
CTATTAAAATAGTAGTCTCTTAATGATATACCCAAAA----------------ATTGTTT
TGAATTTAGAATTCAATGAAATATCTTTATTTCTACCCGTACACTCAATCGCATTTGTGA
AAAACTAAACGAAAAAAGTTTGATTTTTATAGAAAAATCAGAACAAAAGGTGACACTATA
TCCAAGATTAAAGAAAAAAATTTCCAAACTTAAAGAGAAATTTGTTAAAGAGAAGAATTC
CACTTTTTTTT-ATAAGTGGTTCAAAGAAAA-----CAAAGAAAATTCAATATCTTTCTT
ATTCATTTTACTCTTTCACAAA-TAGACCCAAAGTGAATTATTCACAGTCCATCTCATTT
TACTTACATTCACAAAGAAAGTCTTCTTTTTGAAAATCGAAAAAATT?????????????
????????????????????????????????????????????????????????????
????????????????????????????????????????????????????????????
????????????????????????????????????????????????????????????
????????????????????????????????????????????????????????????
????????????????????????????????????????????????????????????
????????????????????????????????????????????????????????????
????????????????????????????????????????????????????????????
????????????????????????????????????????????????????????????
????????????????????????????????????????????????????????????
????????????????????????????????????????????????????????????
????????????????????????????????????????????????????????????
????????????????????????
>palentinum_SALA136402        
AAACGGTATGCAATTGATTCAATATGGAATCATGAATAGTCATTGGCTCAATGATACAAA
----------------ATATTTTTTATGTATGTATCTAGGGAAAGGTAAATAATTATCTA
GAAAAAAGTCTTATATTATAAAGGATTTAAGTTATTTCGCCCCTCTATCCTATGG-----
-GGTGAAATAAATTTCTAAAAAAGAAA-AAAGAAAAGTGAATCCATTTCCTTAAATTAAA
TCTAATTAAAATCTTCAACAGATCATTCGGGATGTTATGTTAAATTATGAAAAAAATTCT
TCTCGAACA------AATAAACTCTAAATCTAAAAAGAACGGACCCATGGATTTTCCAAT
TCCGGAATAAAATCAGTTATTAACAAAATATAAGCTATTCCAATAAATCGAAAAAGTCAT
AAGTTTCTCTATATTTATAATTATAAGATAGATTTTTCAAATTTCTTCGAGTACCCAGGC
CAGGTTCATAAAAAAAA--AT--TTTTGTTTTCATGAGTATGA---AATAGAAAAGG---
---------ATCTCTTTTTCTCTTTCAATTCAGAATTCCATAA------TAAATTACATA
ATACGAGAATTCAGATTTCATGGAAAAAAGAGTTTTCCTAAGTAACTTACTTCAATATGA
CTATTAAAATAGTAGTCTCTTAATGATATACCCAAAA----------------ATTGTTT
TGAATTTAGAATTCAATGAAATATCTTTATTTCTACCCGTACACTCAATCGCATTTGTGA
AAAACTAAACGAAAAAAGTTTGATTTTTATAGAAAAATCAGAACAAAAGGTGACACTATA
TCCAAGATTAAAGAAAAAAATTTCCAAACTTAAAGAGAAATTTGTTAAAGAGAAGAATTC
CACTTTTTTTT-ATAAGTGGTTCAAAGAAAA-----CAAAGAAAATTCAATATCTTTCTT
ATTCATTTTACTCTTTCACAAA-TAGACCCAAAGTGAATTATTCACAGTCCATCTCATTT
TACTTACATTCACAAAGAAAGTCTTCTTTTTGAAAATCGAAAAAATT?????????????
????????????????????????????????????????????????????????????
????????????????????????????????????????????????????????????
????????????????????????????????????????????????????????????
????????????????????????????????????????????????????????????
????????????????????????????????????????????????????????????
????????????????????????????????????????????????????????????
????????????????????????????????????????????????????????????
????????????????????????????????????????????????????????????
????????????????????????????????????????????????????????????
????????????????????????????????????????????????????????????
????????????????????????????????????????????????????????????
????????????????????????
>carolinianum_Tax2570 
AAACGGTATGCAATTGATTCAATATGGAATCATGAATAGTCATTGGCTCAATGATACAAA
----------------ATATTTTTTATGTATGTATCTAGGGAAAGGTAAATAATTATCTA
GAAAAAAGTCTTATATTATAAAGGATTTAAGTTATTTCGCCCCTCTATCCTATGG-----
-GGTGAAATAAATTTCTAAAAAAGAAA-AAAGAAAAGTGAATCCATTTCCTTAAATTAAA
TCTAATTAAAATCTTCAACAGATCATTCGGGATGTTATGTTAAATTATGAAAAAAATTCT
TCTCGAACA------AATAAACTCTAAATCTAAAAAGAACGGACCCATGGATTTTCCAAT
TCCGGAATAAAATCAGTTATTAACAAAATATAAGCTATTCCAATAAATCGAAAAAGTCAT
AAGTTTCTCTATATTTATAATTATAAGATAGATTTTTCAAATTTCTTCGAGTACCCAGGC
CAGGTTCATAAAAAAAA--AAA-TTTTGTTTTCATGAGTATGA---AATAGAAAAGG---
---------ATCTCTTTTTCTCTTTCAATTCAGAATTCCATAA------TAAATTACATA
ATACGAGAATTCAGATTTCATGGAAAAAAGAGTTTTCCTAAGTAACTTACTTCAATATGA
CTATTAAAATAGTAGTCTCTTAATGATATACCCAAAA----------------ATTGTTT
TGAATTTAGAATTCAATGAAATATCTTTATTTCTACCCGTACACTCAATCGCATTTGTGA
AAAACTAAACGAAAAAAGTTTGATTTTTATATAAAAATCAGAACAAAAGGTGACACTATA
TCCAAGATTAAAGAAAAAAATTTCCAAACTTAAAGAGAAATTTGTTAAAGAGAAGAATTC
TCCTTTTTTTT-ATAAGTGGTTCAAAGAAAA-----CAAAGAAAATTCAATATCTTTCTT
ATTCATTTTACTCTTTCACAAA-TAGACCCAAAGTGAATTATTCACAGTCCATCTCATTT
TACTTACATTCACAAAGAAAGTCTTCTTTTTGAAAATCGAAAAAATTATGGATAAATAAG
GTTTTTTTTAAACTCTTTTGTTTAAACTAAAGTATTCTTTTCATTTTTAATAACACTTAG
AAAACTTAGAAAGATCTTTTTTATCAAAAAA----TAAATATAAATTAAATAAATAGGAT
GATTTTATACATATCAAAATAGAATTACTAAA----ATAAATTAAATTAGAAATTAAC--
---AGACTCGTTTTCTAAAAATCTTGTTTTTAGTCTACTTTTAAATGTATTTAGTGTA--
---TTATTCTAATTA----------------TATAGTAATTATATAGAAAATATATATAT
A---TATATAATAATATAATA----ATTATATTAATATTTGTTGTTTGTTATGTACATAA
TTTAAATATAGAATAATACTTAGTAAACAAAACAAATTTCATTTGATCTTGAGATAGACA
TATAATAAAACAGTTTTAATATTAATTATAATTACA------TTTTATTTCTTTTCCTAA
TGGAAAAAAA----TTT-CTACTGGGAAAAGAAATAAAATAATACTTAGAACCAAACTAG
CAACTATTTTATGTCGAATATTAACTTATCTGTCTGCTAGTTCTAACTAATCTCGAGGAG
GTAAATAAATAAATAAGTT------AATTAAAAATTTTCATATTCTATAATATGGAAAAG
TTCTTTAAATCACGGAATTCAAAT
>carolinianum_Am463   
AAACGGTATGCAATTGATTCAATATGGAATCATGAATAGTCATTGGCTCAATGATACAAA
----------------ATATTTTTTATGTATGTATCTAGGGAAAGGTAAATAATTATCTA
GAAAAAAGTCTTATATTATAAAGGATTTAAGTTATTTCGCCCCTCTATCCTATGG-----
-GGTGAAATAAATTTCTAAAAAAGAAA-AAAGAAAAGTGAATCCATTTCCTTAAATTAAA
TCTAATTAAAATCTTCAACAGATCATTCGGGATGTTATGTTAAATTATGAAAAAAATTCT
TCTCGAACA------AATAAACTCTAAATCTAAAAAGAACGGACCCATGGATTTTCCAAT
TCCGGAATAAAATCAGTTATTAACAAAATATAAGCTATTCCAATAAATCGAAAAAGTCAT
AAGTTTCTCTATATTTATAATTATAAGATAGATTTTTCAAATTTCTTCGAGTACCCAGGC
CAGGTTCATAAAAAAAA--AA--ATTTGTTTTCATGAGTATGA---AATAGAAAAGG---
---------ATCTCTTTTTCTCTTTCAATTCAGAATTCCATAA------TAAATTACATA
ATACGAGAATTCAGATTTCATGGAAAAAAGAGTTTTCCTAAGTAACTTACTTCAATATGA
CTATTAAAATAGTAGTCTCTTAATGATATACCCAAAA----------------ATTGTTT
TGAATTTAGAATTCAATGAAATATCTTTATTTCTACCCGTACACTCAATCGCATTTGTGA
AAAACTAAACGAAAAAAGTTTGATTTTTATAGAAAAATCAGAACAAAAGGTGACACTATA
TCCAAGATTAAAGAAAAAAATTTCCAAACTTAAAGAGAAATTTGTTAAAGAGAAGAA???
????????????????????????????????????????????????????????????
????????????????????????????????????????????????????????????
???????????????????????????????????????????????ATGGATAAATAAG
GTTTTTTTTAAACTCTTTTGTTTAAACTAAAGTATTCTTTTCATTTTTAATAACACTTAG
AAAACTTAGAAAGATCTTTTTTATCAAAAAA----TAAATATAAATTAAATAAATAGGAT
GATTTTATACATATCAAAATAGAATTACTAAA----ATAAATTAAATTAGAAATTAAC--
---AGACTCGTTTTCTAAAAATCTTGTTTTTAGTCTACTTTTAAATGTATTTAGTGTA--
---TTATTCTAATTA----------------TATAGTAATTATATAGAAAATATATATAT
A---TATATAATAATATAATA----ATTATATTAATATTTGTTGTTTGTTATGTACATAA
TTTAAATATAGAATAATACTTAGTAAACAAAACAAATTTCATTTGATCTTGAGATAGACA
TATAATAAAACAGTTTTAATATTAATTATAATTACA------TTTTATTTCTTTTCCTAA
TGGAAAAAAA----TTT-CTACTGGGAAAAGAAATAAAATAATACTTAGAACCAAACTAG
CAACTATTTTATGTCGAATATTAACTTATCTGTCTGCTAGTTCTAACTAATCTCGAGGAG
GTAAATAAATAAATAAGTT------AATTAAAAATTTTCATATTCTATA-TATGGAAAAG
TTCTTTAAATCACGGAATTCAAAT
>carolinianum_Am1089  
AAACGGTATGCAATTGATTCAATATGGAATCATGAATAGTCATTGGCTCAATGATACAAA
----------------ATATTTTTTATGTATGTATCTAGGGAAAGGTAAATAATTATCTA
GAAAAAAGTCTTATATTATAAAGGATTTAAGTTATTTCGCCCCTCTATCCTATGG-----
-GGTGAAATAAATTTCTAAAAAAGAAA-AAAGAAAAGTGAATCCATTTCCTTAAATTAAA
TCTAATTAAAATCTTCAACAGATCATTCGGGATGTTATGTTAAATTATGAAAAAAATTCT
TCTCGAACA------AATAAACTCTAAATCTAAAAAGAACGGACCCATGGATTTTCCAAT
TCCGGAATAAAATCAGTTATTAACAAAATATAAGCTATTCCAATAAATCGAAAAAGTCAT
AAGTTTCTCTATATTTATAATTATAAGATAGATTTTTCAAATTTCTTCGAGTACCCAGGC
CAGGTTCATAAAAAAAA--AA--TTTTGTTTTCATGAGTATGA---AATAGAAAAGG---
---------ATCTCTTTTTCTCTTTCAATTCAGAATTCCATAA------TAAATTACATA
ATACGAGAATTCAGATTTCATGGAAAAAAGAGTTTTCCTAAGTAACTTACTTCAATATGA
CTATTAAAATAGTAGTCTCTTAATGATATACCCAAAA----------------ATTGTTT
TGAATTTAGAATTCAATGAAATATCTTTATTTCTACCCGTACACTCAATCGCATTTGTGA
AAAACTAAACGAAAAAAGTTTGATTTTTATAGAAAAATCAGAACAAAAGGTGACACTATA
TCCAAGATTAAAGAAAAAAATTTCCAAACTTAAAGAGAAATTTGTTAAAGAGAAGAA???
????????????????????????????????????????????????????????????
????????????????????????????????????????????????????????????
???????????????????????????????????????????????ATGGATAAATAAG
GTTTTTTTTAAACTCTTTTGTTTAAACTAAAGTATTCTTTTCATTTTTAATAACACTTAG
AAAACTTAGAAAGATCTTTTTTATCAAAAAA----TAAATATAAATTAAATAAATAGGAT
GATTTTATACATATCAAAATAGAATTACTAAA----ATAAATTAAATTAGAAATTAAC--
---AGACTCGTTTTCTAAAAATCTTGTTTTTAGTCTACTTTTAAATGTATTTAGTGTA--
---TTATTCTAATTA----------------TATAGTAATTATATAGAAAATATATATAT
A---TATATAATAATATAATA----ATTATATTAATATTTGTTGTTTGTTATGTACATAA
TTTAAATATAGAATAATACTTAGTAAACAAAACAAATTTCATTTGATCTTGAGATAGACA
TATAATAAAACAGTTTTAATATTAATTATAATTACA------TTTTATTTCTTTTCCTAA
TGGAAAAAAA----TTT-CTACTGGGAAAAGAAATAAAATAATACTTAGAACCAAACTAG
CAACTATTTTATGTCGAATATTAACTTATCTGTCTGCTAGTTCTAACTAATCTCGAGGAG
GTAAATAAATAAATAAGTT------AATTAAAAATTTTCATATTCTATA-TATGGAAAAG
TTCTTTAAATCACGGAATTCAAAT
>chrysocephalum_Am911   
AAACGGTATGCAAATGATTCGATATGGAATCATGAATAGTCATTGGCTCAATGATACAAA
----------------ATATTTTTTATGTATGTATCTAGGGAAAGGTAAATAATTATCTG
GAAAAA-GTCTTATATTATAAAGGATTTAAGTTATTTCGCCCCTCT--------G-----
-GGTGAAAGAAATTTCTAAAAAAGAAA-AAAGAAAAGTGAATCCATTTCCTTAAAT----
-CGAATTAAAATCTTCAACAGATCATTCGGGATGTTATGTTAAATTATGGAAAAAATTCT
TCTCGGACA------AATAAACTCTAAATCTAAAAAGAACAGCCCTATGGATTTTCCAAT
TCCGGAATAAAATCAGTTATTAACAAAATATAAGCTATTCCAATAATTCGAAAAAGTCAT
AAGTTTCTCTATATTTATAAT------ATATATTTTTCAAATTTCTTCGAGTACCCGG--
---ATTCATAAAAAAAA--GAATTTTTGTTTTCATGAGTATGA---AATAGAAAAGG---
---------ATCTCTTTTTCTCTTTCAATTCAGAATTCCATAA------TGAATCACATA
ATACGAGAATTCAGATTTCATGGAAAAAAGAGTTTTCCTAAGTAACTTACTTCAATATGA
CTATTAAAATAGTAGTCTCTTAATGATATACCCAAAA----------------ATTGTTT
TGAATTTAGAATTCAATGAAATATCTTTATTTTTACCCGTACACTCAATCGCATTTGTGA
AAAACTAAATGAAAAAAGTTTTATTTTTATAGAAAAATCAGAACAAAAGGTGACACTATA
TCCAAGATTAAAGAAAAAAATTTCCAAACTTAAAGAGAAATTTGTTAAAGAGAAGAATTC
TCCTTTTTTTT-ATAAGTGGTTCAAAGAAAA-----CAAAGAAAATTCAATATCTTTCTT
ATTCATTTTACTCTTTC-CAAAATGGACCCAAAGTGCATTATTCACAGCCCATCTCATTT
TCCTTACATTCACAAAGAAAGTCTTCTTTTTGAAAATCGAAAAAATTATGGATGAATAAG
GGTTCTTTTAAACTCTTTTGTTTAAACTAAAGTATTCTTTTTATTTTAAATAACAC----
-----TTAGAAAGATCTTTTTTATAAAAAAA---------ATAAATTAAATAAATAGGAT
GATTTTATACATATCAAAATATAATTACTAAATTTAATAAATTAAATTAGAAATTAAATT
AAAAGACTAGTTTTCTAAAAATCTTGTTTTTAGTCTACTTTTTAATGTATTTAGTGTA--
---TTAGTGTAT-------------------TATTCTAATTATATAGTAATTCTATAGAA
AATATATATATATAATAATTA--------TATTAATA----TTATTTGTTATGTACATAA
TTTAAATATAGAATAATACTTAGTAAACAAAACAAATTTCATTTGATCTTGAGATAGATA
TATAATAAAACAGTTTTAATATTAATTATAATTACA------TTTTATTTCTTTTCCTAA
TGGAAAAAAAAA--TTT-CTACTGGGAAAAGAAATAAAATAATACTTAGAACCAAACTAG
CAGCTATTTTATGTCGAATATTAACTTATCTGTCTGCTAGTTCTAACTAATCTGGAGGAG
GTAAATAAATACATAAGTT------AATGAAAAATTTTCATATTCTATAATATAGAAAAG
TTCTTTAAATCACGGAATTCTAAT
>daghestanicum_Am938   
AAACGGCATGCAATTGATTCGATATGGAATCATGAATAGTCATTGGCTCAATGATACAAA
----------------ATATTTTTTATGTGTGTATCTAGGGAAAAGTAAATAATTATCTA
GAAAAAAGTCTTATAGTATAAAGGATTTAAGTTATTTCGCCCCTCTATCCTATGG-----
-GGTGAAAGAAATTTCTAAAAAAGAAA-AAAGAAAAGTGAATCCATTTCCTTAAAT----
-CTAATTAAAATCTTCAACAGATCATTCGGGATCTTATGTTAAATTATGGAAAAAATTCT
TCTCGAACA------AATAAACTCTAAATCTAAAAAGAACAGCCCTATGGATTTTCCAAT
TCCGGAATAAAATCAGTTATTAACAAAATATAAGCTATTCCAATAACTCGAAAAAGTCAT
AAGTTTCTCTATATTTATAAT------ATAGATTTTTCAAATTTCTTCGAGTACCCAG--
---GTTCATAAAAAAAAAAGAATTTTTGTTTTCATGAGTATGA---AATAGAAAAGG---
---------ATCTCTTTTTCTCTTTCAATTCAGAATTCCATAA------TGAATCACATA
ATACGAGAATTCAGATTTCATGGAAAAAAGAGTTTTCCTAAGTAACTTACTTCAATATGA
CTATTAAAATAGTAGTCTCTTAATGATATACCCAAAA----------------ATTGTTT
TGAATTTAGAATTCAATGAAATATCTTTATTTCTACCCGTACACTCAATCGCATTTGTGA
AAAACTAAATGAAAAAAGTTTTATTTTTATAGAAAAATCAGAACAAAAGGTGACACTATA
TCCAAGATTAAAGAAAAAAATTTCCAAACGTAAAGAGAAATTTGTTAAAGAGAAGAATTC
TCCTTTTTTTTTATAAGTGGTTCGAAGAAAA-----CAAAGAAAATTCAATATCTTTCTT
ATTCATTTTACTCTTTC-CAAAATGGACCCAAAGTGAATTATTCACAGCCCGTCTCATTT
TCCTTACATTCACAAAGAAAGTCTTCTTTT-GAAAATCGCAAAAATTATGGATGAATAAG
GGTTCTTTTAAACTCTTTTGTTTAAACTAAAGTATTCTTTTCATTTTTAATAATACTTAG
AAAACTTAGAAAGATCTTTTTTATCAAAAAACAAATAAATATAAATTAAATAAATAGGAT
GATTTTATACATATCAAAATATAATTACTAAATTTAATAAATTAAATTAGAAATTAAA--
---AGACTCGTTTTCTAAAAATCTTGTTTTTAGTCTACTTTTTAATGTATTTAGTGTA--
---TTAGTGTAT-------------------TATTCTAATTATATAGTAATTATATAGAA
AATATATATATATATAATATA------TATATTAATATTTGTTATTTGTTATGTACATAA
TTTAAATAGAGAATAATACTTAGTAAACAAAACAAATTTCGTTTGATCTTGAGATAGATA
TATAATAAAACAGTTTTAATATTAATTATAATTACA------TTTTATTTCTTTTCCTAA
TGGAAAAAAAAAAATTT-CTACTGGGAAAAGAAATAAAATAATACTTAGAACCAAACTAG
CAGCTATTTTATGTCGAATATTAACTTATCTGTCTGCTAGTTCTAACTAATCTTGAGGAG
GTAAATAAATACATAAGTT------AATGAAAAATTTTCATATTCTATA-TATAGAAAAG
TTCTTTAAATCACGGAATTCTAAT
>daghestanicum_Am860   
AAACGGCATGCAATTGATTCGATATGGAATCATGAATAGTCATTGGCTCAATGATACAAA
----------------ATATTTTTTATGTGTGTATCTAGGGAAAAGTAAATAATTATCTA
GAAAAAAGTCTTATAGTATAAAGGATTTAAGTTATTTCGCCCCTCTATCCTATGG-----
-GGTGAAAGAAATTTCTAAAAAAGAAA-AAAGAAAAGTGAATCCATTTCCTTAAAT----
-CTAATTAAAATCTTCAACAGATCATTCGGGATCTTATGTTAAATTATGGAAAAAATTCT
TCTCGAACA------AATAAACTCTAAATCTAAAAAGAACAGCCCTATGGATTTTCCAAT
TCCGGAATAAAATCAGTTATTAACAAAATATAAGCTATTCCAATAACTCGAAAAAGTCAT
AAGTTTCTCTATATTTATAAT------ATAGATTTTTCAAATTTCTTCGAGTACCCAG--
---GTTCATAAAAAAAAAAGAATTTTTGTTTTCATGAGTATGA---AATAGAAAAGG---
---------ATCTCTTTTTCTCTTTCAATTCAGAATTCCATAA------TGAATCACATA
ATACGAGAATTCAGATTTCATGGAAAAAAGAGTTTTCCTAAGTAACTTACTTCAATATGA
CTATTAAAATAGTAGTCTCTTAATGATATACCCAAAA----------------ATTGTTT
TGAATTTAGAATTCAATGAAATATCTTTATTTCTACCCGTACACTCAATCGCATTTGTGA
AAAACTAAATGAAAAAAGTTTTATTTTTATAGAAAAATCAGAACAAAAGGTGACACTATA
TCCAAGATTAAAGAAAAAAATTTCCAAACGTAAAGAGAAATTTGTTAAAGAGAAGAATTC
TCCTTTTTTTTTATAAGTGGTTCGAAGAAAA-----CAAAGAAAATTCAATATCTTTCTT
ATTCATTTTACTCTTTC-CAAAATGGACCCAAAGTGAATTATTCACAGCCCGTCTCATTT
TCCTTACATTCACAAAGAAAGTCTTCTTTT-GAAAATCGCAAAAATTATGGATGAATAAG
GGTTCTTTTAAACTCTTTTGTTTAAACTAAAGTATTCTTTTCATTTTTAATAATACTTAG
AAAACTTAGAAAGATCTTTTTTATCAAAAAACAAATAAATATAAATTAAATAAATAGGAT
GATTTTATACATATCAAAATATAATTACTAAATTTAATAAATTAAATTAGAAATTAAA--
---AGACTCGTTTTCTAAAAATCTTGTTTTTAGTCTACTTTTTAATGTATTTAGTGTA--
---TTAGTGTAT-------------------TATTCTAATTATATAGTAATTATATAGAA
AATATATATATATATAATATA------TATATTAATATTTGTTATTTGTTATGTACATAA
TTTAAATAGAGAATAATACTTAGTAAACAAAACAAATTTCGTTTGATCTTGAGATAGATA
TATAATAAAACAGTTTTAATATTAATTATAATTACA------TTTTATTTCTTTTCCTAA
TGGAAAAAAAAAA-TTT-CTACTGGGAAAAGAAATAAAATAATACTTAGAACCAAACTAG
CAGCTATTTTATGTCGAATATTAACTTATCTGTCTGCTAGTTCTAACTAATCTTGAGGAG
GTAAATAAATACATAAGTT------AATGAAAAATTTTCATATTCTATA-TATAGAAAAG
TTCTTTAAATCACGGAATTCTAAT
>ochroleucum_eric_Am540   
AAACGGTATGCAATTGATTCAATATGGAATCATGAATAGTCATTGGCTCAATGATACAAA
ATATTTTTTATGTAAAATATTTTTTATGTATGTATCTAGGGAAAGGTAAATAATTATCTG
GAAAAAAGTCTTATATTATAAAGGATTTAAATTATTTCGCCCCTCTATCCTATGG-----
-GGTGAAATAAATTTCTAAAAAAGAAA-AAAGAAAAGTGAATCCATTTCCTTAAAT----
-CTAATTAAAATCTTCAACAGATCATTCGGGATGTTATGTTAAATTATGGAAAAAATTCT
TCTCGAACA------AATAAACTCTAAATCTAAAAAGAACGGCCCTATGGATTTTCCAAT
TCCGGAATAAAATCAGTTATTAACAAAATATAAGCTATTCCAATAACTCGAAAAAGTCAT
AAGTTTCTCTATATTTATAAT------ATGGATTTTTCAAATTTCTTCG-----CCAG--
---GTTCATAAAAAAAAAAGAATTTTTGTTTTTATGAGTATGA---AATAGAAAAGG---
---------GTCTCTTTTTCTCTTTCAATTCAGAATTCCATAA------TGAATTACATA
ATACGAGAATTCAGATTTCATGGAAAAAAGAGTTTTCCTAAGTAACTCACTTCAATATGA
CTATTAAAATAGTAGTCTCTTAATGATATACCCAAAA----------------ATTGTTT
TGAATTTAGAATTCAATGAAATATCTTTATTTCTACCCGTACACTCAATCGCATTTGTGA
AAAACTAAATGAAAAAAGTTTTATTTTTATAGAAAAATCATAACAAAAGGTGACACTATA
TCCAAGATTAAAGAAAAAAATTTCCAAACTTAAAGAGAAATTTGTTAAAGAGAAGAATTC
TCCTTTTTTTTTATAAGTGGTTCAAAGAAAA-----CAAAGAAAATTCAATATCTTTCTT
ATTCATTTTACTCTTTCACAAA-TAGACCCAAAGTGAATTATTCACAGCCCATCTCATTT
TACTTACATTCACAAAGAAAGTCTTCTTTTTGAAAATCGCAAAAATTATGGATGAATAAG
GGCTCTTTTAAACTCTTTTGTTTAAACTTAAGTATTCTTTTTATTTTTAATACCATTTAA
AAAACTTAGAAAGATCTTTTTTATAAAAAAAAAA-GAAATAAAAATTAAATAAATAAGAT
GATTTTATACATATCAAAATAGAATTATTTAA-----TAAATTAAATTAGAAATTAAA--
---AGACTCGTTTTCTAAAAATCTTGTTTTTAGTCTACTTTTTAATGTTTTTAGTCTACT
TTATTAATGTATTTAGTGTAATTTAATTAATTATTCTAATTATATAGTAATTATATAGAA
AACATATATATATAATAATTA--------TATTAATATTTGTTGTTTGTTATGTACAAAA
TTTAAATATAGAATAATACTTAGTAAACAAAACAAATTTCGTTTGATCTTGAGATAGACA
TATAATAAAACAGTTTTAATATTCATTATAATTACA------TTTTATTTCTTTTCCTAA
TGGAAAAAAAA---TTT-CTACTGGGAAAAGAAATAAAATAATACTTAGAACCAAACTAG
CAGACAGATAAGTTAATATTCGACATAAAATAGCTGCTAGTTCTAACTAATCTTGAGGAG
GTAAATAAATACATAAGTT------AATGAAAAATTTTCATATTCTATA-TATAGAAAAG
TTCTTTAAATCACGGAATTCAAAT
>ochroleucum_eric_Am542   
AAACGGTATGCAATTGATTCAATATGGAATCATGAATAGTCATTGGCTCAATGATACAAA
ATATTTTTTATGTAAAATATTTTTTATGTATGTATCTAGGGAAAGGTAAATAATTATCTG
GAAAAAAGTCTTATATTATAAAGGATTTAAATTATTTCGCCCCTCTATCCTATGG-----
-GGTGAAATAAATTTCTAAAAAAGAAA-AAAGAAAAGTGAATCCATTTCCTTAAAT----
-CTAATTAAAATCTTCAACAGATCATTCGGGATGTTATGTTAAATTATGGAAAAAATTCT
TCTCGAACA------AATAAACTCTAAATCTAAAAAGAACGGCCCTATGGATTTTCCAAT
TCCGGAATAAAATCAGTTATTAACAAAATATAAGCTATTCCAATAACTCGAAAAAGTCAT
AAGTTTCTCTATATTTATAAT------ATGGATTTTTCAAATTTCTTCG-----CCAG--
---GTTCATAAAAAAAAAAGAATTTTTGTTTTTATGAGTATGA---AATAGAAAAGG---
---------GTCTCTTTTTCTCTTTCAATTCAGAATTCCATAA------TGAATTACATA
ATACGAGAATTCAGATTTCATGGAAAAAAGAGTTTTCCTAAGTAACTCACTTCAATATGA
CTATTAAAATAGTAGTCTCTTAATGATATACCCAAAA----------------ATTGTTT
TGAATTTAGAATTCAATGAAATATCTTTATTTCTACCCGTACACTCAATCGCATTTGTGA
AAAACTAAATGAAAAAAGTTTTATTTTTATAGAAAAATCATAACAAAAGGTGACACTATA
TCCAAGATTAAAGAAAAAAATTTCCAAACTTAAAGAGAAATTTGTTAAAGAGAAGAATTC
TCCTTTTTTTTTATAAGTGGTTCAAAGAAAA-----CAAAGAAAATTCAATATCTTTCTT
ATTCATTTTACTCTTTCACAAA-TAGACCCAAAGTGAATTATTCACAGCCCATCTCATTT
TACTTACATTCACAAAGAAAGTCTTCTTTT-GAAAATCGCAAAAATTATGGATGAATAAG
GGCTCTTTTAAACTCTTTTGTTTAAACTTAAGTATTCTTTTTATTTTTAATACCATTTAA
AAAACTTAGAAAGATCTTTTTTATAAAAAAAAAA-GAAATAAAAATTAAATAAATAAGAT
GATTTTATACATATCAAAATAGAATTATTTAA-----TAAATTAAATTAGAAATTAAA--
---AGACTCGTTTTCTAAAAATCTTGTTTTTAGTCTACTTTTTAATGTTTTTAGTCTACT
TTATTAATGTATTTAGTGTAATTTAATTAATTATTCTAATTATATAGTAATTATATAGAA
AACATATATATATAATAATTA--------TATTAATATTTGTTGTTTGTTATGTACAAAA
TTTAAATATAGAATAATACTTAGTAAACAAAACAAATTTCGTTTGATCTTGAGATAGACA
TATAATAAAACAGTTTTAATATTCATTATAATTACA------TTTTATTTCTTTTCCTAA
TGGAAAAAAAA---TTT-CTACTGGGAAAAGAAATAAAATAATACTTAGAACCAAACTAG
CAGACAGATAAGTTAATATTCGACATAAAATAGCTGCTAGTTCTAACTAATCTTGAGGAG
GTAAATAAATACATAAGTT------AATGAAAAATTTTCATATTCTATA-TATAGAAAAG
TTCTTTAAATCACGGAATTCAAAT
>gunibicum_Am503   
AAACGGCATGCAATTGATTCGATATGGAATCATGAATAGTCATTGGCTCAATGATACAAA
----------------ATATTTTTTATGTGTGTATCTAGGGAAAAGTAAATAATTATCTA
GAAAAAAGTCTTATAGTATAAAGGATTTAAGTTATTTCGCCCCTCTATCCTATGG-----
-GGTGAAAGAAATTTCTAAAAAAGAAA-AAAGAAAAGTGAATCCATTTCCTTAAAT----
-CTAATTAAAATCTTCAACAGATCATTCGGGATCTTATGTTAAATTATGGAAAAAATTCT
TCTCGAACA------AATAAACTCTAAATCTAAAAAGAACAGCCCTATGGATTTTCCAAT
TCCGGAATAAAATCAGTTATTAACAAAATATAAGCTATTCCAATAACTCGAAAAAGTCAT
AAGTTTCTCTATATTTATAAT------ATAGATTTTTCAAATTTCTTCGAGTACCCAG--
---GTTCATAAAAAAAA--GAATTTTTGTTTTCATGAGTATGA---AATAGAAAAGG---
---------ATCTCTTTTTCTCTTTCAATTCAGAATTCCATAA------TGAATCACATA
ATACGAGAATTCAGATTTCATGGAAAAAAGAGTTTTCCTAAGTAACTTACTTCAATATGA
CTATTAAAATAGTAGTCTCTTAATGATATACCCAAAA----------------ATTGTTT
T--------AATTCAATGAAATATCTTTATTTCTACCCGTACACTCAATCGCATTTGTGA
AAAACTAAATGAAAAAAGTTTTATTTTTATAGAAAAATCAGAACAAAAGGTGACACTATA
TCCAAGATTAAAGAAAAAAATTTCCAAACGTAAAGAGAAATTTGTTAAAGAGAAGAATTC
TCCTTTTTTTTTATAAGTGGTTCGAAGAAAA-----CAAAGAAAATTCAATATCTTTCTT
ATTCATTTTACTCTTTC-CAAAATGGACCCAAAGTGAATTATTCACAGCCCATCTCAGTT
TCCTTACATTCACAAAGAAAGTCTTCTTTTTGAAAATCGAAAAAATTATGGATGAATAAG
GGTTCTTTTAAACTCTTTTGTTTAAACTAAAGTATTCTTTTCATTTTTAATAATACTTAG
AAAACTTAGAAAGATCTTTTTTATCAAAAAACAAATAAATATAAATTAAATAAATAGGAT
GATTTTATACATATCAAAATATAATTACTAAATTTAATAAATTAAATTAGAAATTAAA--
---AGACTCGTTTTCTAAAAATCTTGTTTTTAGTCTACTTTTTAATGTATTTAGTGTA--
---TTAGTGTAT-------------------TATTCTAATTATATAGTAATTATATAGAA
AATATATATATATATAATATA------TATATTAATATTTGTTATTTGTTATGTACATAA
TTTAAATAGAGAATAATACTTAGTAAACAAAACAAATTTCATTTGATCTTGAGATAGATA
TATAATAAAACAGTTTTAATATTAATTATAATTACA------TTTTATTTCTTTTCCTAA
TGGAAAAAAAAA--TTT-CTACTGGGAAAAGAAATAAAATAATACTTAGAACCAAACTAG
CAGCTATTTTATGTCGAATATTAACTTATCTGTCTGCTAGTTCTAACTAATCTTGAGGAG
GTAAATAAATACATAAGTT------AATGAAAAATTTTCATATTCTATA-TATAGAAAAG
TTCTTTAAATCACGGAATTCTAAT
>gunibicum_Am504   
AAACGGCATGCAATTGATTCGATATGGAATCATGAATAGTCATTGGCTCAATGATACAAA
----------------ATATTTTTTATGTGTGTATCTAGGGAAAAGTAAATAATTATCTA
GAAAAAAGTCTTATAGTATAAAGGATTTAAGTTATTTCGCCCCTCTATCCTATGG-----
-GGTGAAAGAAATTTCTAAAAAAGAAA-AAAGAAAAGTGAATCCATTTCCTTAAAT----
-CTAATTAAAATCTTCAACAGATCATTCGGGATCTTATGTTAAATTATGGAAAAAATTCT
TCTCGAACA------AATAAACTCTAAATCTAAAAAGAACAGCCCTATGGATTTTCCAAT
TCCGGAATAAAATCAGTTATTAACAAAATATAAGCTATTCCAATAACTCGAAAAAGTCAT
AAGTTTCTCTATATTTATAAT------ATAGATTTTTCAAATTTCTTCGAGTACCCAG--
---GTTCATAAAAAAAA--GAATTTTTGTTTTCATGAGTATGA---AATAGAAAAGG---
---------ATCTCTTTTTCTCTTTCAATTCAGAATTCCATAA------TGAATCACATA
ATACGAGAATTCAGATTTCATGGAAAAAAGAGTTTTCCTAAGTAACTTACTTCAATATGA
CTATTAAAATAGTAGTCTCTTAATGATATACCCAAAA----------------ATTGTTT
T--------AATTCAATGAAATATCTTTATTTCTACCCGTACACTCAATCGCATTTGTGA
AAAACTAAATGAAAAAAGTTTTATTTTTATAGAAAAATCAGAACAAAAGGTGACACTATA
TCCAAGATTAAAGAAAAAAATTTCCAAACGTAAAGAGAAATTTGTTAAAGAGAAGAATTC
TCCTTTTTTTTTATAAGTGGTTCGAAGAAAA-----CAAAGAAAATTCAATATCTTTCTT
ATTCATTTTACTCTTTC-CAAAATGGACCCAAAGTGAATTATTCACAGCCCATCTCAGTT
TCCTTACATTCACAAAGAAAGTCTTCTTTTTGAAAATCGAAAAAATTATGGATGAATAAG
GGTTCTTTTAAACTCTTTTGTTTAAACTAAAGTATTCTTTTCATTTTTAATAATACTTAG
AAAACTTAGAAAGATCTTTTTTATCAAAAAACAAATAAATATAAATTAAATAAATAGGAT
GATTTTATACATATCAAAATATAATTACTAAATTTAATAAATTAAATTAGAAATTAAA--
---AGACTCGTTTTCTAAAAATCTTGTTTTTAGTCTACTTTTTAATGTATTTAGTGTA--
---TTAGTGTAT-------------------TATTCTAATTATATAGTAATTATATAGAA
AATATATATATATATAATATA------TATATTAATATTTGTTATTTGTTATGTACATAA
TTTAAATAGAGAATAATACTTAGTAAACAAAACAAATTTCATTTGATCTTGAGATAGATA
TATAATAAAACAGTTTTAATATTAATTATAATTACA------TTTTATTTCTTTTCCTAA
TGGAAAAAAAAA--TTT-CTACTGGGAAAAGAAATAAAATAATACTTAGAACCAAACTAG
CAGCTATTTTATGTCGAATATTAACTTATCTGTCTGCTAGTTCTAACTAATCTTGAGGAG
GTAAATAAATACATAAGTT------AATGAAAAATTTTCATATTCTATA-TATAGAAAAG
TTCTTTAAATCACGGAATTCTAAT
>hymenorhizum_Tax3135 
AAACGGTATGCAATTGATTCAATATGGAATCATGAATAGTCATTGGCTCAATGATACAAA
----------------ATATTTTTTATGTATGTATCTAGGGAAAGGTAAATAATTATCTA
GAAAAAAGTCTTATATTATAAAGGATTTAAGTTATTTCGCCCCTCTATCCTATGG-----
-GGTGAAATAAATTTCTAAAAAAGAAA-AAAGAAAAGTGAATCCATTTCCTTAAATTAAA
TCTAATTAAAATCTTCAACAGATCATTCGGGATGTTATGTTAAATTATGAAAAAAATTCT
TCTCGAACA------AATAAACTCTAAATCTAAAAAGAACGGACCCATGGATTTTCCAAT
TCCGGAATAAAATCAGTTATTAACAAAATATAAGCTATTCCAATAAATCGAAAAAGTCAT
AAGTTTCTCTATATTTATAATTATAAGATAGATTTTTCAAATTTCTTCGAGTACCCAGGC
CAGGTTCATAAAAAAAA--AA--TTTTGTTTTCATGAGTATGA---AATAGAAAAGG---
---------ATCTCTTTTTCTCTTTCAATTCAGAATTCCATAA------TAAATTACATA
ATACGAGAATTCAGATTTCATGGAAAAAAGAGTTTTCCTAAGTAACTTACTTCAATATGA
CTATTAAAATAGTAGTCTCTTAATGATATACCCAAAA----------------ATTGTTT
TGAATTTAGAATTCAATGAAATATCTTTATTTCTACCCGTACACTCAATCGCATTTGTGA
AAAACTAAACGAAAAAAGTTTGATTTTTATAGAAAAATCAGAACAAAAGGTGACACTATA
TCCAAGATTAAAGAAAAAAATTTCCAAACTTAAAGAGAAATTTGTTAAAGAGAAGAATTC
CACTTTTTTTT-ATAAGTGGTTCAAAGAAAA-----CAAAGAAAATTCAATATCTTTCTT
ATTCATTTTACTCTTTCACAAA-TAGACCCAAAGTGAATTATTCACAGTCCATCTCATTT
TACTTACATTCACAAAGAAAGTCTTCTTTTTGAAAATCGAAAAAATTATGGATAAATAAG
GTTTTTTTTAAACTCTTTTGTTTAAACTAAAGTATTCTTTTCATTTTTAATAACACTTAG
AAAACTTAGAAAGATCTTTTTTATCAAAAAA----TAAATATAAATTAAATAAATAGGAT
GATTTTATACATATCAAAATAGAATTACTAAA----ATAAATTAAATTAGAAATTAAC--
---AGACTCGTTTTCTAAAAATCTTGTTTTTAGTCTACTTTTAAATGTATTTAGTGTA--
---TTATTCTAATTA----------------TATAGTAATTATATAGAAAATATATATAT
A---TATATAATAATATAATA----ATTATATTAATATTTGTTGTTTGTTATGTACATAA
TTTAAATATAGAATAATACTTAGTAAACAAAACAAATTTCATTTGATCTTGAGATAGACA
TATAATAAAACAGTTTTAATATTAATTATAATTACA------TTTTATTTCTTTTCCTAA
TGGAAAAAAA----TTT-CTACTGGGAAAAGAAATAAAATAATACTTAGAACCAAACTAG
CAACTATTTTATGTCGAATATTAACTTATCTGTCTGCTAGTTCTAACTAATCTCGAGGAG
GTAAATAAATAAATAAGTT------AATTAAAAATTTTCATATTCTATA-TATGGAAAAG
TTCTTTAAATCACGGAATTCAAAT
>hymenorhizum_Am1100  
AAACGGTATGCAATTGATTCAATATGGAATCATGAATAGTCATTGGCTCAATGATACAAA
----------------ATATTTTTTATGTATGTATCTAGGGAAAGGTAAATAATTATCTA
GAAAAAAGTCTTATATTATAAAGGATTTAAGTTATTTCGCCCCTCTATCCTATGG-----
-GGTGAAATAAATTTCTAAAAAAGAAA-AAAGAAAAGTGAATCCATTTCCTTAAATTAAA
TCTAATTAAAATCTTCAACAGATCATTCGGGATGTTATGTTAAATTATGAAAAAAATTCT
TCTCGAACA------AATAAACTCTAAATCTAAAAAGAACGGACCCATGGATTTTCCAAT
TCCGGAATAAAATCAGTTATTAACAAAATATAAGCTATTCCAATAAATCGAAAAAGTCAT
AAGTTTCTCTATATTTATAATTATAAGATAGATTTTTCAAATTTCTTCGAGTACCCAGGC
CAGGTTCATAAAAAAAA--AA--TTTTGTTTTCATGAGTATGA---AATAGAAAAGG---
---------ATCTCTTTTTCTCTTTCAATTCAGAATTCCATAA------TAAATTACATA
ATACGAGAATTCAGATTTCATGGAAAAAAGAGTTTTCCTAAGTAACTTACTTCAATATGA
CTATTAAAATAGTAGTCTCTTAATGATATACCCAAAA----------------ATTGTTT
TGAATTTAGAATTCAATGAAATATCTTTATTTCTACCCGTACACTCAATCGCATTTGTGA
AAAACTAAACGAAAAAAGTTTGATTTTTATAGAAAAATCAGAACAAAAGGTGACACTATA
TCCAAGATTAAAGAAAAAAATTTCCAAACTTAAAGAGAAATTTGTTAAAGAGAAGAA???
????????????????????????????????????????????????????????????
????????????????????????????????????????????????????????????
???????????????????????????????????????????????ATGGATAAATAAG
GTTTTTTTTAAACTCTTTTGTTTAAACTAAAGTATTCTTTTCATTTTTAATAACACTTAG
AAAACTTAGAAAGATCTTTTTTATCAAAAAA----TAAATATAAATTAAATAAATAGGAT
GATTTTATACATATCAAAATAGAATTACTAAA----ATAAATTAAATTAGAAATTAAC--
---AGACTCGTTTTCTAAAAATCTTGTTTTTAGTCTACTTTTAAATGTATTTAGTGTA--
---TTATTCTAATTA----------------TATAGTAATTATATAGAAAATATATATAT
A---TATATAATAATATAATA----ATTATATTAATATTTGTTGTTTGTTATGTACATAA
TTTAAATATAGAATAATACTTAGTAAACAAAACAAATTTCATTTGATCTTGAGATAGACA
TATAATAAAACAGTTTTAATATTAATTATAATTACA------TTTTATTTCTTTTCCTAA
TGGAAAAAAA----TTT-CTACTGGGAAAAGAAATAAAATAATACTTAGAACCAAACTAG
CAACTATTTTATGTCGAATATTAACTTATCTGTCTGCTAGTTCTAACTAATCTCGAGGAG
GTAAATAAATAAATAAGTT------AATTAAAAATTTTCATATTCTATA-TATGGAAAAG
TTCTTTAAATCACGGAATTCAAAT
>matinae_Am1009         
AAACGGCATGCAATTGATTCGATATGGAATCATGAATAGTCATTGGCTCAATGATACAAA
----------------ATATTTTTTATGTGTGTATCTAGGGAAAAGTAAATAATTATCTA
GAAAAAAGTCTTATAGTATAAAGGATTTAAGTTATTTCGCCCCTCTATCCTATGG-----
-GGTGAAAGAAATTTCTAAAAAAGAAATAAAGAAAAGTGAATCCATTTCCTTAAAT----
-CTAATTAAAATCTTCAACAGATCATTCGGGATGTTATGTTAAATTATGGAAAAAATTCT
TCTCGAACA------AATAAACTCTAAATCTAAAAAGAACAGCCCTATGGATTTTCCAAT
TCCGGAATAAAATCAGTTATTAACAAAATATAAGCTATTCCAATAACTCGAAAAAGTCAT
AAGTTTCTCTATATTTATAAT------ATAGATTTTTCAAATTTCTTCGAGTACCCAG--
---GTTCATAAAAAAAA--GAATTTTTGTTTTCATGAGTATGA---AATAGAAAAGG---
---------ATCTCTTTTTCTCTTTCAATTCAGAATTCCATAA------TGAATCACATA
ATACGAGAATTCAGATTTCATGGAAAAAAGAGTTTTCCTAAGTAACTTACTTCAATATGA
CTATTAAAATAGTAGTCTCTTAATGATATACCCAAAA----------------ATTGTTT
TGAATTTAGAATTCAATGAAATATCTTTATTTCTACCCGTACACTCAATCGCATTTGTGA
AAAACTAAATGAAAAAAGTTTTATTTTTATAGAAAAATCAGAACAAAAGGTGACACTATA
TCCAAGATTAAAGAAAAAAATTTCCAAACTTAAAGAGAAATTTGTTAAAGAGAAGAATTC
TCCTTTTTTTT-ATAAGTGGTTCAAAGAAAA-----CAAAGAAAATTCAATATCTTTCTT
ATTCATTTTACTCTTTCACAAA-TAGACCCAAAGTGAATTATTCACAGCCCATCTCATTT
TCCTTACATTCACAAAGAAAGTCTTCTTTTTGAAAATCGAAAAAATTATGGATGAATAAG
GGTTCTTTTAAACTCTTTTGTTTAAACTAAAGTATTCTTTTCATTTTTAATAACACTTAG
AAAACTTAGAAAGATCTTTTTTATCAAAAAACAAATAAATATAAATTAAATAAATAGGAT
GATTTTATACATATCAAAATATAATTACTAAATTTAATAAATTAAATTAGAAATTAAA--
---AGACTAGTTTTCTAAAAATCTTGTTTTTAGTCTACTTTTTAATGTATTTAGTGTA--
---TTAGTGTAT-------------------TATTCTAATTATATAGTAATTATATAGAA
AATATATATATATATATAATA----ATTATATTAATATTTGTTATTTGTTATGTACATAA
TTTAAATAGAGAATAATACTTAGTAAACAAAACAAATTTCATTTGATCTTGAGATAGATA
TATAATAAAACAGTTTTCATATTAATTATAATTACA------TTTTATTTCTTTTCCTAA
TGGAAAAAAAAAA-TTT-CTACTGGGAAAAGAAATAAAATAATACTTAGAACCAAACTAG
CAGCTATTTTATGTCGAATATTAACTTATCTGTCTGCTAGTTCTAACTAATCTTGAGGAG
GTAAATAAATACATAAGTT------AATGAAAAATTTTCATATTCTATA-TATAGAAAAG
TTCTTTAAATCACGGAATTCAAAT
>platyspathum_am_Am903   
AAACGGTATGCAATTGATTCAATATGGAATCATGAATAGTCATTGGCTCAATGATACAAA
----------------ATATTTTTTATGTATGTATCTAGGGAAAGGTAAATAATTATCTG
GAAAAAAGTCTTATATTATAAAGGATTTAAGTTATTTCGCCCCTCTATCCTATGG-----
-GGTGAAAGAAATTTCTAAAAAAGAAA-A-------GTGAATCCATTTCCTTTAAT----
-CTAATTAAAATCTTCAACAGATCATTCGGGATGTTATGTTAAATTATGAAAAAAATTCT
TCTCGAACA------AATAAACTCTAAATCTAAAAAGAACGGCCCTATGGATTTTCCAAT
TCCGGAATAAAATCAGTTATTAACAAAATATAAGCTATTCCAATAACTCGAAAAAGTCAT
AAGTTTCTCTATATTTATAAT------ATAGATTTTTCAAATTTCTTCGAGTACCCAG--
---GTTCATAAAAAAAA--A---TTTTGTTTTCATGAGTATGA---AATAGAAAAGG---
---------ATCTCTTTTTCTCTTTCAATTCAGAATTCCATAA------TGAATTACATA
ATACGAGAATTCAGATTTCATGGAAAAAAGAGTTTTCCTAAGTAACTTACTTCAATATGA
CTATTAAAATAGTAGTCTCTTAATGATATACCCAAAAAATGATATACCCAAAAATTGTTT
TGAATTTAGAATTCAATGAAATATCTTTATTTCTACCCGTACACTCAATCGCATTTGTGA
AAAACTAAACGAAAAAAGTTTGATTTTTATAGAAAAATCAGAACAAAAGGTGACACTATA
TCCAAGATTAAAGAAAAAAATTTCCAAACTTAAAGAGAAATTTGTTAAAGAGAAGAA???
????????????????????????????????????????????????????????????
????????????????????????????????????????????????????????????
???????????????????????????????????????????????ATGGATGAATAAG
GGTTTTTTTAAACTCTTTTGTTTAAACTAAAGTATTCTTTTCATTTTTAATAACACTTAG
AAAACTTAGAAAGATCTTTTTTATAAAAAAA----GAAATATAAATTAAATAAATAGGAT
TATTTTATACATATCAAAATATAATTACTAAATTTAATAAATTAAATTAGAAATTAAA--
---AGACTCATTTTCTAAAAATCTTGTTTTTAGTCTACTTTTTAATGTATTTAGTGTG--
---TTAGTATAT-------------------TATTCTAATTATATAGTAATTATATAGAA
AA--TATATATA-------------------------------------------CATAA
TTTAAATATAGAATAATACTTAGAAAACAAAACAAATTTCATTTGATCTTGAGATAGACA
TATAATAAAACAGTTTTAATATTCATTATAATTATAATTACATTTTATTTCTTTTCCTAA
CGGAAAAAAAA---TTT-CTACTGGGAAAAGAAATAAAATAATACTTAGAACCAAACTAG
CAGCTATTTTATGTCGAATATTAACTTATCTGTCTGCTAGTTCTAACTAATCTTGAGGAG
ATAAATAAATACATAAGTT-------------AATTTTCATATTCTATA-TATAGAAAAG
TTCTTTAAATCACGGAATTCAAAT
>platyspathum_am_Am1103  
AAACGGTATGCAATTGATTCAATATGGAATCATGAATAGTCATTGGCTCAATGATACAAA
----------------ATATTTTTTATGTATGTATCTAGGGAAAGGTAAATAATTATCTG
GAAAAAAGTCTTATATTATAAAGGATTTAAGTTATTTCGCCCCTCTATCCTATGG-----
-GGTGAAAGAAATTTCTAAAAAAGAAA-A-------GTGAATCCATTTCCTTTAAT----
-CTAATTAAAATCTTCAACAGATCATTCGGGATGTTATGTTAAATTATGAAAAAAATTCT
TCTCGAACA------AATAAACTCTAAATCTAAAAAGAACGGCCCTATGGATTTTCCAAT
TCCGGAATAAAATCAGTTATTAACAAAATATAAGCTATTCCAATAACTCGAAAAAGTCAT
AAGTTTCTCTATATTTATAAT------ATAGATTTTTCAAATTTCTTCGAGTACCCAG--
---GTTCATAAAAAAAA--A---TTTTGTTTTCATGAGTATGA---AATAGAAAAGG---
---------ATCTCTTTTTCTCTTTCAATTCAGAATTCCATAA------TGAATTACATA
ATACGAGAATTCAGATTTCATGGAAAAAAGAGTTTTCCTAAGTAACTTACTTCAATATGA
CTATTAAAATAGTAGTCTCTTAATGATATACCCAAAAAATGATATACCCAAAAATTGTTT
TGAATTTAGAATTCAATGAAATATCTTTATTTCTACCCGTACACTCAATCGCATTTGTGA
AAAACTAAACGAAAAAAGTTTGATTTTTATAGAAAAATCAGAACAAAAGGTGACACTATA
TCCAAGATTAAAGAAAAAAATTTCCAAACTTAAAGAGAAATTTGTTAAAGAGAAGAA???
????????????????????????????????????????????????????????????
????????????????????????????????????????????????????????????
???????????????????????????????????????????????ATGGATGAATAAG
GGTTTTTTTAAACTCTTTTGTTTAAACTAAAGTATTCTTTTCATTTTTAATAACACTTAG
AAAACTTAGAAAGATCTTTTTTATCAAAAAA----TAAATATAAATTAAATAAATAGGAT
GATTTTATACATATCAAAATATAATTACTAAATTTAATAAATTAAATTAGAAATTAAA--
---AGACTCGTTTTCTAAAAATCTTGTTTTTAGTCTACTTTTTAATGTATTTAGTGTA--
---TTAGTGTAT-------------------TATTCTAATTATATAGTAATTATATAGAA
AA--TATATATATATATAATA----ATTATATTAATATTTGTTGTTTGTTATGTACATAA
TTTAAATATAGAATAATACTTAGTAAACAAAACAAATTTCATTTGATCTTGAGATAGACA
TATAATAAAACAGTTTTAATATTCATTATAATTATAATTACATTTTATTTCTTTTCCTAA
CGGAAAAAAAA---TTT-CTACTGGGAAAAGAAATAAAATAATACTTAGAACCAAACTAG
CAGCTATTTTATGTCGAATATTAACTTATCTGTCTGCTAGTTCTAACTAATCTTGAGGAG
GTAAATAAATACATAAGTT------AATTAAAAATTTTCATATTCTATA-TATAGAAAAG
TTCTTTAAATCACGGAATTCAAAT
>platyspathum_Tax2905  
AAACGGTATGCAATTGATTCAATATGGAATCATGAATAGTCATTGGCTCAATGATACAAA
----------------ATATTTTTTATGTATGTATCTAGGGAAAGGTAAATAATTATCTG
GAAAAAAGTCTTATATTATAAAGGATTTAAGTTATTTCGCCCCTCTATCCTATGG-----
-GGTGAAAGAAATTTCTAAAAAAGAAA-A-------GTGAATCCATTTCCTTTAAT----
-CTAATTAAAATCTTCAACAGATCATTCGGGATGTTATGTTAAATTATGAAAAAAATTCT
TCTCGAACA------AATAAACTCTAAATCTAAAAAGAACGGCCCTATGGATTTTCCAAT
TCCGGAATAAAATCAGTTATTAACAAAATATAAGCTATTCCAATAACTCGAAAAAGTCAT
AAGTTTCTCTATATTTATAAT------ATAGATTTTTCAAATTTCTTCGAGTACCCAG--
---GTTCATAAAAAAAA--A---TTTTGTTTTCATGAGTATGA---AATAGAAAAGG---
---------ATCTCTTTTTCTCTTTCAATTCAGAATTCCATAA------TGAATTACATA
ATACGAGAATTCAGATTTCATGGAAAAAAGAGTTTTCCTAAGTAACTTACTTCAATATGA
CTATTAAAATAGTAGTCTCTTAATGATATACCCAAAAAATGATATACCCAAAAATTGTTT
TGAATTTAGAATTCAATGAAATATCTTTATTTCTACCCGTACACTCAATCGCATTTGTGA
AAAACTAAACGAAAAAAGTTTGATTTTTATAGAAAAATCAGAACAAAAGGTGACACTATA
TCCAAGATTAAAGAAAAAAATTTCCAAACTTAAAGAGAAATTTGTTAAAGAGAAGAA???
????????????????????????????????????????????????????????????
????????????????????????????????????????????????????????????
???????????????????????????????????????????????ATGGATGAATAAG
GGTTTTTTTAAACTCTTTTGTTTAAACTAAAGTATTCTTTTCATTTTTAATAACACTTAG
AAAACTTAGAAAGATCTTTTTTATCAAAAAA----TAAATATAAATTAAATAAATAGGAT
GATTTTATACATATCAAAATATAATTACTAAATTTAATAAATTAAATTAGAAATTAAA--
---AGACTCGTTTTCTAAAAATCTTGTTTTTAGTCTACTTTTTAATGTATTTAGTGTA--
---TTAGTGTAT-------------------TATTCTAATTATATAGTAATTATATAGAA
AA--TATATATATATATAATA----ATTATATTAATATTTGTTGTTTGTTATGTACATAA
TTTAAATATAGAATAATACTTAGTAAACAAAACAAATTTCATTTGATCTTGAGATAGACA
TATAATAAAACAGTTTTAATATTCATTATAATTATAATTACATTTTATTTCTTTTCCTAA
CGGAAAAAAAA---TTT-CTACTGGGAAAAGAAATAAAATAATACTTAGAACCAAACTAG
CAGCTATTTTATGTCGAATATTAACTTATCTGTCTGCTAGTTCTAACTAATCTCGAGGAG
GTAAATAAATACATAAGTT------AATTAAAAATTTTCATATTCTATA-TATAGAAAAG
TTCTTTAAATCACGGAATTCAAAT
>platyspathum_Am1104   
AAACGGTATGCAATTGATTCAATATGGAATCATGAATAGTCATTGGCTCAATGATACAAA
----------------ATATTTTTTATGTATGTATCTAGGGAAAGGTAAATAATTATCTG
GAAAAAAGTCTTATATTATAAAGGATTTAAGTTATTTCGCCCCTCTATCCTATGG-----
-GGTGAAAGAAATTTCTAAAAAAGAAA-A-------GTGAATCCATTTCCTTTAAT----
-CTAATTAAAATCTTCAACAGATCATTCGGGATGTTATGTTAAATTATGAAAAAAATTCT
TCTCGAACA------AATAAACTCTAAATCTAAAAAGAACGGCCCTATGGATTTTCCAAT
TCCGGAATAAAATCAGTTATTAACAAAATATAAGCTATTCCAATAACTCGAAAAAGTCAT
AAGTTTCTCTATATTTATAAT------ATAGATTTTTCAAATTTCTTCGAGTACCCAG--
---GTTCATAAAAAAAA--A---TTTTGTTTTCATGAGTATGA---AATAGAAAAGG---
---------ATCTCTTTTTCTCTTTCAATTCAGAATTCCATAA------TGAATTACATA
ATACGAGAATTCAGATTTCATGGAAAAAAGAGTTTTCCTAAGTAACTTACTTCAATATGA
CTATTAAAATAGTAGTCTCTTAATGATATACCCAAAAAATGATATACCCAAAAATTGTTT
TGAATTTAGAATTCAATGAAATATCTTTATTTCTACCCGTACACTCAATCGCATTTGTGA
AAAACTAAACGAAAAAAGTTTGATTTTTATAGAAAAATCAGAACAAAAGGTGACACTATA
TCCAAGATTAAAGAAAAAAATTTCCAAACTTAAAGAGAAATTTGTTAAAGAGAAGAA???
????????????????????????????????????????????????????????????
????????????????????????????????????????????????????????????
???????????????????????????????????????????????ATGGATGAATAAG
GGTTTTTTTAAACTCTTTTGTTTAAACTAAAGTATTCTTTTCATTTTTAATAACACTTAG
AAAACTTAGAAAGATCTTTTTTATCAAAAAA----TAAATATAAATTAAATAAATAGGAT
GATTTTATACATATCAAAATATAATTACTAAATTTAATAAATTAAATTAGAAATTAAA--
---AGACTCGTTTTCTAAAAATCTTGTTTTTAGTCTACTTTTTAATGTATTTAGTGTA--
---TTAGTGTAT-------------------TATTCTAATTATATAGTAATTATATAGAA
AA--TATATATATAT--AATA----ATTATATTAATATTTGTTGTTTGTTATGTACATAA
TTTAAATATAGAATAATACTTAGTAAACAAAACAAATTTCATTTGATCTTGAGATAGACA
TATAATAAAACAGTTTTAATATTCATTATAATTATAATTACATTTTATTTCTTTTCCTAA
CGGAAAAAAAA---TTT-CTACTGGGAAAAGAAATAAAATAATACTTAGAACCAAACTAG
CAGCTATTTTATGTCGAATATTAACTTATCTGTCTGCTAGTTCTAACTAATCTTGAGGAG
GTAAATAAATACATAAGTT------AATTAAAAATTTTCATATTCTATA-TATAGAAAAG
TTCTTTAAATCACGGAATTCAAAT
>suaveolens_Am888    
AAACGGTATGCAATTGATTCAATATGGAATCATGAATAGTCATTGGCTCAATGATACAAA
ATATTTTTTATGTAAAATATTTTTTATGTATGTATCTAGGGAAAGGTAAATAATTATCTG
GAAAAAAGTCTTATATTATAAAGGATTTAAATTATTTCGCCCCTCTATCCTATGG-----
-GGTGAAATAAATTTCTAAAAAAGAAA-AAAGAAAAGTGAATCCATTTCCTTAAAT----
-CTAATTAAAATCTTCAACAGATCATTCGGGATGTTATGTTAAATTATGGAAAAAATTCT
TCTCGAACA------AATAAACTCTAAATCTAAAAAGAACGGCCCTATGGATTTTCCAAT
TCCGGAATAAAATCAGTTATTAACAAAATATAAGCTATTCCAATAACTCGAAAAAGTCAT
AAGTTTCTCTATATTTATAAT------ATGGATTTTTCAAATTTCTTCG-----CCAG--
---GTTCATAAAAAAAAAAGAATTTTTGTTTTTATGAGTATGA---AATAGAAAAGG---
---------GTCTCTTTTTCTCTTTCAATTCAGAATTCCATAA------TGAATTACATA
ATACGAGAATTCAGATTTCATGGAAAAAAGAGTTTTCCTAAGTAACTCACTTCAATATGA
CTATTAAAATAGTAGTCTCTTAATGATATACCCAAAA----------------ATTGTTT
TGAATTTAGAATTCAATGAAATATCTTTATTTCTACCCGTACACTCAATCGCATTTGTGA
AAAACTAAATGAAAAAAGTTTTATTTTTATAGAAAAATCATAACAAAAGGTGACACTATA
TCCAAGATTAAAGAAAAAAATTTCCAAACTTAAAGAGAAATTTGTTAAAGAGAAGAATTC
TCCTTTTTTCTTATAAGTGGTTCAAAGAAAA-----CAAAGAAAATTCAATATCTTTCTT
ATTCATTTTACTCTTTCACAAA-TAGACCCAAAGTGAATTATTCACAGCCCATCTCATTT
TACTTACATTCACAAAGAAAGTCTTCTTTT-GAAAATCGCAAAAATTATGGATGAATAAG
GGCTCTTTTAAACTCTTTTGTTTAAACTTAAGTATTCTTTTTATTTTTAATACCATTTAA
AAAACTTAGAAAGATCTTTTTTATAAAAAAAAAAAGAAATAAAAATTAAATAAATAAGAT
GATTTTATACATATCAAAATAGAATTATTTAA-----TAAATTAAATTAGAAATTAAA--
---AGACTCGTTTTCTAAAAATCTTGTTTTTAGTCTACTTTTTAATGTTTTTAGTCTACT
TTATTAATGTATTTAGTGTAATTTAATTAATTATTCTAATTATATAGTAATTATATAGAA
AACATATATATATAATAATTA--------TATTAATATTTGTTGTTTGTTATGTACAAAA
TTTAAATATAGAATAATACTTAGTAAACAAAACAAATTTCGTTTGATCTTGAGATAGACA
TATAATAAAACAGTTTTAATATTCATTATAATTACA------TTTTATTTCTTTTCCTAA
TGGAAAAAAAA---TTT-CTACTGGGAAAAGAAATAAAATAATACTTAGAACCAAACTAG
CAGACAGATAAGTTAATATTCGACATAAAATAGCTGCTAGTTCTAACTAATCTTGAGGAG
GTAAATAAATACATAAGTT------AATGAAAAATTTTCATATTCTATA-TATAGAAAAG
TTCTTTAAATCACGGAATTCAAAT
>suaveolens_Am935    
AAACGGTATGCAATTGATTCAATATGGAATCATGAATAGTCATTGGCTCAATGATACAAA
ATATTTTTTATGTAAAATATTTTTTATGTATGTATCTAGGGAAAGGTAAATAATTATCTG
GAAAAAAGTCTTATATTATAAAGGATTTAAATTATTTCGCCCCTCTATCCTATGG-----
-GGTGAAATAAATTTCTAAAAAAGAAA-AAAGAAAAGTGAATCCATTTCCTTAAAT----
-CTAATTAAAATCTTCAACAGATCATTCGGGATGTTATGTTAAATTATGGAAAAAATTCT
TCTCGAACA------AATAAACTCTAAATCTAAAAAGAACGGCCCTATGGATTTTCCAAT
TCCGGAATAAAATCAGTTATTAACAAAATATAAGCTATTCCAATAACTCGAAAAAGTCAT
AAGTTTCTCTATATTTATAAT------ATGGATTTTTCAAATTTCTTCG-----CCAG--
---GTTCATAAAAAAAAAAGAATTTTTGTTTTTATGAGTATGA---AATAGAAAAGG---
---------GTCTCTTTTTCTCTTTCAATTCAGAATTCCATAA------TGAATTACATA
ATACGAGAATTCAGATTTCATGGAAAAAAGAGTTTTCCTAAGTAACTCACTTCAATATGA
CTATTAAAATAGTAGTCTCTTAATGATATACCCAAAA----------------ATTGTTT
TGAATTTAGAATTCAATGAAATATCTTTATTTCTACCCGTACACTCAATCGCATTTGTGA
AAAACTAAATGAAAAAAGTTTTATTTTTATAGAAAAATCATAACAAAAGGTGACACTATA
TCCAAGATTAAAGAAAAAAATTTCCAAACTTAAAGAGAAATTTGTTAAAGAGAAGAATTC
TCCTTTTTTCTTATAAGTGGTTCAAAGAAAA-----CAAAGAAAATTCAATATCTTTCTT
ATTCATTTTACTCTTTCACAAA-TAGACCCAAAGTGAATTATTCACAGCCCATCTCATTT
TACTTACATTCACAAAGAAAGTCTTCTTTTTGAAAATCGCAAAAATTATGGATGAATAAG
GGCTCTTTTAAACTCTTTTGTTTAAACTTAAGTATTCTTTTTATTTTTAATACCATTTAA
AAAACTTAGAAAGATCTTTTTTATAAAAAAAAAA-GAAATAAAAATTAAATAAATAAGAT
GATTTTATACATATCAAAATAGAATTATTTAA-----TAAATTAAATTAGAAATTAAA--
---AGACTCGTTTTCTAAAAATCTTGTTTTTAGTCTACTTTTTAATGTTTTTAGTCTACT
TTATTAATGTATTTAGTGTAATTTAATTAATTATTCTAATTATATAGTAATTATATAGAA
AACATATATATATAATAATTA--------TATTAATATTTGTTGTTTGTTATGTACAAAA
TTTAAATATAGAATAATACTTAGTAAACAAAACAAATTTCGTTTGATCTTGAGATAGACA
TATAATAAAACAGTTTTAATATTCATTATAATTACA------TTTTATTTCTTTTCCTAA
TGGAAAAAAAA---TTT-CTACTGGGAAAAGAAATAAAATAATACTTAGAACCAAACTAG
CAGACAGATAAGTTAATATTCGACATAAAATAGCTGCTAGTTCTAACTAATCTTGAGGAG
GTAAATAAATACATAAGTT------AATGAAAAATTTTCATATTCTATA-TATAGAAAAG
TTCTTTAAATCACGGAATTCAAAT
>xichuanense_Am977   
AAACGGTATGCAATTGATTCGATATGGAATCATGAATAGTCATTGGCTCAATGATACAAA
----------------ATATTTTTTATGTATGTATCTAGGGAAAGGTAAATAATTATCTG
GAAAAA-GTCTTATATTATAAAGGATTTAAGTTATTTCGCCCCTCT--------G-----
-GGTGAAAGAAATTTCTAAAAAAGAAA-AAAGAAAAGTGAATCCATTTCCTTAAAT----
-CTAATTAAAATCTTCAACAGATCATTCGGGATGTTATGTTAAATTATGGAAAAAATTCT
TCTCGGACA------AATAAACTCTAAATCTAAAAAGAACAGCCCTATGGATTTTCCAAT
TCCGGAATAAAATCAGTTATTAACAAAATATAAGCTATTCCAATAATTCGAAAAAGTCAT
AAGTTTCTCTATATTTATAAT------ATATATTTTTCAAATTTCTTCGAGTACCCGG--
---ATTCATAAAAAAAAA-GAATTTTTGTTTTCATGAGTATGA---AATAGAAAAGG---
---------ATCTCTTTTTCTCTTTCAATTCAGAATTCCATAA------TGAATCACATA
ATACGAGAATTCAGATTTCATGGAAAAAAGAGTTTTCCTAAGTAACTTACTTCAATATGA
CTATTAAAATAGTAGTCTCTTAATGATATACCCAAAA----------------ATTGTTT
TGAATTTAGAATTCAATGAAATATCTTTATTTTTACCCGTACACTCAATCGCATTTGTGA
AAAACTAAATGAAAAAAGTTTTATTTTTATAGAAAAATCAGAACAAAAGGTGACACTATA
TCCAAGATTAAAGAAAAAAATTTCCAAACTTAAAGAGAAATTTGTTAAAGAGAAGAATTC
TCCTTTTTTTT-ATAAGTGGTTCAAAGAAAA-----CAAAGAAAATTCAATATCTTTCTT
ATTCATTTTACTCTTTC-CAAAATGGACCCAAAGTGCATTATTCACAGCCCATCTCATTT
TCCTTACATTCACAAAGAAAGTCTTCTTTTTGAAAATCGAAAAAATTATGGATGAATAAG
GGTTCTTTTAAACTCTTTTGTTTAAACTAAAGTATTCTTTTTATTTTAAATAACAC----
-----TTAGAAAGATCTTTTTTATAAAAAAA---ATAAATATAAATTAAATAAATAGGAT
GATTTTATACATATCAAAATATAATTACTAAATTTAATAAATTAAATTAGAAATTAAATT
AAAAGACTAGTTTTCTAAAAATCTTTTTTTTAGTCTACTTTTTAATGTATTTAGTGTA--
---TTAGTGTAT-------------------TATTCTAATTATATAGTAATTCTATAGAA
AATATATATATATAATAATAATAATAATAATTATATTAATATTATTTGTTATGTACATAA
TTTAAATATAGAATAATACTTAGTAAACAAAACAAATTTCATTTGATCTTGAGATAGATA
TATAATAAAACAGTTTTAATATTAATTATAATTACA------TTTTATTTCTTTTCCTAA
TGGAAAAAAAAA--TTTTCTACTGGGAAAAGAAATAAAATAATACTTAGAACCAAACTAG
CAGCTATTTTATGTCGAATATTAACTTATCTGTCTGCTAGTTCTAACTAATCTGTAGGAG
GTAAATAAATACATAAGTT------AATGAAAAATTTTCATATTATATAATATAGAAAAG
TTCTTTAAATCTCGGAATTCTAAT
>MH992112_rude         
AAACGGTATGCAATTGATTCGATATGGAATCATGAATAGTCATTGGCTCAATGATACAAA
----------------ATATTTTTTATGTATGTATCTAGGGAAAGGTAAATAATTATCTG
GAAAAA-GTCTTATATTATAAAGGATTTAAGTTATTTCGCCCCTCT--------G-----
-GGTGAAAGAAATTTCTAAAAAAGAAA-AAAGAAAAGTGAATCCATTTCCTTAAAT----
-CGAATTAAAATCTTCAACAGATCATTCGGGATGTTATGTTAAATTATGGAAAAAATTCT
TCTCGGACA------AATAAACTCTAAATCTAAAAAGAACAGCCCTATGGATTTTCCAAT
TCCGGAATAAAATCAGTTATTAACAAAATATAAGCTATTCCAATAATTCGAAAAAGTCAT
AAGTTTCTCTATATTTATAAT------ATATATTTTTCAAATTTCTTCGAGTACCCGG--
---ATTCATAAAAAAAA--GAATTTTTGTTTTCATGAGTATGA---AATAGAAAAGG---
---------ATCCCTTTTTCTCTTTCAATTCAGAATTCCATAA------TGAATCACATA
ATACGAGAATTCAGATTTCATGGAAAAAAGAGTTTTCCTAAGTAACTTACTTCAATATGA
CTATTAAAATAGTAGTCTCTTAATGATATACCCAAAA----------------ATTGTTT
TGAATTTAGAATTCAATGAAATATCTTTATTTTTACCCGTACACTCAATCGCATTTGTGA
AAAACAAAATGAAAAAAGTTTTATTTTTATAGAAAAATCAGAACAAAAGGTGACACTATA
TCCAAGATTAAAGAAAAAAATTTCCAAACTTAAAGAGAAATTTGTTAAAGAGAAGAATTC
TCCTTTTTTTT-ATAAGTGGTTCAAAGAAAA-----CAAAGAAAATTCAATATCTTTCTT
ATTCATTTTACTCTTTC-CAAAATGGACCCAAAGTGCATTATTCACAGCCCATCTCATTT
TCCTTACATTCACAAAGAAAGTCTTCTTTTTGAAAATCGAAAAAATTATGGATGAATAAG
GGTTCTTTTAAACTCTTTTGTTTAAACTAAAGTATTCTTTTTATTTTAAATAACAC----
-----TTAGAAAGATCTTTTTTATAAAAAAA---ATAAATATAAATTAAATAAATAGGAT
GATTTTATACATATCAAAATATAATTACTAAATTTAATAAATTAAATTAGAAATTAAATT
AAAAGACTAGTTTTCTAAAAATCTTGTTTTTAGTCTACTTTTTAATGTATTTAGTGTA--
---TTAGTGTAT-------------------TATTCTAATTATAT---------------
------------------------------------TAATATTATTTGTTATGTACATAA
TTTAAATATAGAATAATACTTAGTAAACAAAACAAATTTCATTTGATCTTGAGATAGATA
TATAATAAAACAGTTTTAATATTAATTAAAATTACA------TTTTATTTCTTTTCCTAA
TGGAAAA-----------------------GAAATAAAATAATACTTAGAACCAAACTAG
CAGCTATTTTATGTCGAATATTAACTTATCTGTCTGCTAGTTCTAACTAATCTGGAGGAG
GTAAATAAATACATAAGTT------AATGAAAAATTTTCATATTCTATAATATAGAAAAG
TTCTTTAAATCACGGAATTCTAAT
>MH992108_chrysanthum      
AAACGGTATGCAATTGATTCGATATGGAATCATGAATAGTCATTGGCTCAATGATACAAA
----------------ATATTTTTTATGTATGTATCTAGGGAAAGGTAAATAATTATCTG
GAAAAA-GTCTTATATTATAAAGGATTTAAGTTATTTCGCCCCTCT--------G-----
-GGTGAAAGAAATTTCTAAAAAAGAAA-AAAGAAAAGTGAATCCATTTCCTTAAAT----
-CGAATTAAAATCTTCAACAGATCATTCGGGATGTTATGTTAAATTATGGAAAAAATTCT
TCTCGGACA------AATAAACTCTAAATCTAAAAAGAACAGCCCTATGGATTTTCCAAT
TCCGGAATAAAATCAGTTATTAACAAAATATAAGCTATTCCAATAATTCGAAAAAGTCAT
AAGTTTCTCTATATTTATAAT------ATATATTTTTCAAATTTCTTCGAGTACCCGG--
---ATTCATAAAAAAAA--GAATTTTTGTTTTCATGAGTATGA---AATAGAAAAGG---
---------ATCCCTTTTTCTCTTTCAATTCAGAATTCCATAA------TGAATCACATA
ATACGAGAATTCAGATTTCATGGAAAAAAGAGTTTTCCTAAGTAACTTACTTCAATATGA
CTATTAAAATAGTAGTCTCTTAATGATATACCCAAAA----------------ATTGTTT
TGAATTTAGAATTCAATGAAATATCTTTATTTTTACCCGTACACTCAATCGCATTTGTGA
AAAACAAAATGAAAAAAGTTTTATTTTTATAGAAAAATCAGAACAAAAGGTGACACTATA
TCCAAGATTAAAGAAAAAAATTTCCAAACTTAAAGAGAAATTTGTTAAAGAGAAGAATTC
TCCTTTTTTTT-ATAAGTGGTTCAAAGAAAA-----CAAAGAAAATTCAATATCTTTCTT
ATTCATTTTACTCTTTC-CAAAATGGACCCAAAGTGCATTATTCACAGCCCATCTCATTT
TCCTTACATTCACAAAGAAAGTCTTCTTTTTGAAAATCGAAAAAATTATGGATGAATAAG
GGTTCTTTTAAACTCTTTTGTTTAAACTAAAGTATTCTTTTTATTTTAAATAACAC----
-----TTAGAAAGATCTTTTTTATAAAAAAA---ATAAATATAAATTAAATAAATAGGAT
GATTTTATACATATCAAAATATAATTACTAAATTTAATAAATTAAATTAGAAATTAAATT
AAAAGACTAGTTTTCTAAAAATCTTGTTTTTAGTCTACTTTTTAATGTATTTAGTGTA--
---TTAGTGTAT-------------------TATTCTAATTATATAGTAATTCTATAGAA
AATATATATATATAATAAT------------TATATTAATATTATTTGTTATGTACATAA
TTTAAATATAGAATAATACTTAGTAAACAAAACAAATTTCATTTGATCTTGAGATAGATA
TATAATAAAACAGTTTTAATATTAATTAAAATTACA------TTTTATTTCTTTTCCTAA
TGGAAAAAAAAAAATTT-CTACTGGGAAAAGAAATAAAATAATACTTAGAACCAAACTAG
CAGCTATTTTATGTCGAATATTAACTTATCTGTCTGCTAGTTCTAACTAATCTGGAGGAG
GTAAATAAATACATAAGTT------AATGAAAAATTTTCATATTCTATAATATAGAAAAG
TTCTTTAAATCACGGAATTCTAAT
>MH992109_chrysocephalum      
AAACGGTATGCAATTGATTCGATATGGAATCATGAATAGTCATTGGCTCAATGATACAAA
----------------ATATTTTTTATGTATGTATAGGGGGAAAGGTAAATAATTATCTG
GAAAAA-GTCTTATATTATAAAGGATTTAAGTTATTTCGCCCCTCT--------G-----
-GGTGAAAGAAATTTCTAAAAAAGAAA-AAAGAAAAGTGAATCCATTTCCTTAAAT----
-CGAATTAAAATCTTCAACAGATCATTCGGGATGTTATGTTAAATTATGGAAAAAATTCT
TCTCGGACA------AATAAACTCTAAATCTAAAAAGAACAGCCCTATGGATTTTCCAAT
TCCGGAATAAAATCAGTTATTAACAAAATATAAGCTATTCCAATAATTCGAAAAAGTCAT
AAGTTTCTCTATATTTATAAT------ATATATTTTTCAAATTTCTTCGAGTACCCGG--
---ATTCATAAAAAAAA--GAATTTTTGTTTTCATGAGTATGA---AATAGAAAAGG---
---------ATCTCTTTTTCTCTTTCAATTCAGAATTCCATAA------TGAATCACATA
ATACGAGAATTCAGATTTCATGGAAAAAAGAGTTTTCCTAAGTAACTTACTTCAATATGA
CTATTAAAATAGTAGTCTCTTAATGATATACCCAAAA----------------ATTGTTT
TGAATTTAGAATTCAATGAAATATCTTTATTTTTACCCGTACACTCAATCGCATTTGTGA
AAAACTAAATGAAAAAAGTTTT-TTTTTATAGAAAAATCAGAACAAAAGGTGACACTATA
TCCAAGATTAAAGAAAAAAATTTCCAAACTTAAAGAGAAATTTGTTAAAGAGAAGAATTC
TCCTTTTTTTT-ATAAGTGGTTCAAAGAAAATGGTTCAAAGAAAATTCAATATCTTTCTT
ATTCATTTTACTCTTTC-CAAAATGGACCCAAAGTGCATTATTCACAGCCCATCTCATTT
TCCTTACATTCACAAAGAAAGTCTTCTTTTTGAAAATCGAAAAAATTATGGATGAATAAG
GGTTCTTTTAAACTCTTTTGTTTAAACTAAAGTATTCTTTTTATTTTAAATAACAC----
-----TTAGAAAGATCTTTTTTATAAAAAAA---ATAAAT-TAAATTAAATAAATAGGAT
GATTTTATACATATCAAAATATAATTACTAAATTTAATAAATTAAATTAGAAATTAAATT
AAAAGACTAGTTTTCTAAAAATCTTGTTTTTAGTCTACTTTTTAATGTATTTAGTGTA--
---TTAGTGTAT-------------------TATTCTAATTATCTATT------------
---------------------------------------TGTTGTTTGTTATGTACATAA
TTTAAATATAGAATAATACTTAGTAAACAAAACAAATTTCATTTGATCTTGAGATAGATA
TATAATAAAACAGTTTAAATATTAATTATAATTACA------TTTTATTTCTTTTCCTAA
T--AAAAAAA----TTT-CTACTGGGAAAAGAAATAAAATAATACTTAGAACCAAACTAG
CAGCTATTTTATGTCGAATATTAACTTATCTGTCTGCTAGTTCTAACTAATCTGGAGGAG
GTAAATAAATACATAAGTT------AATGAAAAATTTTCATATTCTATAATATAGAAAAG
TTCT---------GGAATTCTAAT
>MH992110_herderianum         
AAACGGTATGAAATCGTCTTTATATGGAATCATGAAAAATCATTAGGTTTAGACATTCTA
T---------------ATATTTTTTATGTATGTATCTAGGGAAAGGTAAATAATTATCTG
GAAAAAAGTCTTATATTATAAAGGATTTAAGTTATTTCGCCCCTCTATCCTATTCCTATG
GGGTGAAAGAAATTTCTAAAAAAGAAA-AAAGAAAAGTGAATCCATTTCCTTAAAT----
-CTAATTAAAATCTTCAACAGATCATTCGGGATGTTATGTTAAATTATGGAAAAAATTCT
TCTCGAACA------AATAAACTCTAAATCTAAAAAGAACAGCCCTATGGATTTTCCAAT
TCCGGAATAAAATCAGTTA-------------AGCTATTCCAATAACTCGAAAAAGTCAT
AAGTTTCTCTATATTTATAAT------ATAGATTTTTCAAATTTCTTCGAGTACCCGG--
---GTTCATAAAAAAAA--GAATTTTTGTTTTCATGAATATGA---AATAGAAAAGG---
---------ATCTCTTTTTCTCTTTCAATTCAGAATTCCATAA------TGAATCACATA
ATACGAGAATTCAGATTTCATGGAAAAAAGAGTTTTCCTAAGTAACTTACTTCAATATTA
CTATTAAAATAGTAGTCTCTTAATCATATACCCAAAA----------------ATTGTTT
TGAATTTAGAATTCAATGAAATATCTTTATTTCTACCCGTACACTCAATCGCATTTGTGA
AAAACGAAATGAAAAAGGTTTAATTTTTATAGAAAAATCAGAACAAAAGGTGACACTATA
TCCAAGATTAAAGAAAAAAATTTCCAAACTTAAAGAGAAATTTGTTAAAAAGAGAAGTTC
TCCTTTTTTTTTATAAGTGGTTCAAAGAAAA-----CAAAGAAAATTCAATATCTTTCTT
ATTCATTTTACTCTTTC-CAAAATGGACCCAAAGTGAATTATTCACAGCCCATCTCATTT
TCCTTACATTCACAAAGAATGTCTTCTTTTTGAAAATCGAAAAAATTATGGATGAATAAG
GGTTCTTTTAAACTCTTTTGTTTAAACTAAAGTATTCTTTTCATTTTTAATAACATTTAG
AAAACTTAGAAAGATCTTTTTTATCAAAAAACAAATAAATATAAATTAAATAAATAGGAT
GATTTTATACATATCAAAATATAATTACTAAATTTAATAAATTAAATTAGAAATTCAA--
---AGACTAGTTTTCTAAAAATCTTGTTTTTAGTCTACTTTTTAATGTATTTAGTATA--
---TAATA----------------------------------------------------
-------------------------ATTATATTAATATTTGTTATTTGTTATGTACATAA
TTTAAATATAGAATAATACTTAGTAAACAAAACAAATTTCATTTGATCTTGAGATAGATA
TATAATAAAACAGTTTTAATATTAATTATAATTACA------TTTTATTTCTTTTCCTAA
TGGAAAAAAA----TTT-CTACTGGGAAAAGAAATAAAATAATACTTAGAACCAAACTAG
CAGCTATTTTATGTCGAATATTAACTTATCTGTCTGCTAGTTCTAACTAATCTTGAGGAG
GTAAATAAATACATAAGTT------AATGAAAAATTTTCATATTCTATA-TATGGAAAAG
TTCTTTAAATCACGGAATTCAAAT
>MH992111_maowenense        
AAACGGTATGCAATTGATTCGATATGGAATCATGAATAGTCATTTGTTATTT-CCTTCTA
T---------------ATATTTTTTATGTATGTATCTAGGGAAAGGTAAATAATTATATG
GAAAAAAGTCTTATATTATAAAGGATTTAAGTTATTGCGCCCCTCTATCCTATTCCTATG
GGGTGAAAGAAATTTCTAAAAAAGAAA-AAAGAAAAGTGAATCCATTTCCTTAAAT----
-ATAATTAAAATCTTCAACAGATCATTCGGGATGTTATGTTAAATTATGGAAAAAATTCT
TCTCGAACA------AATAAACTCTAAATCTAAAAAGAACAGCCCTATGGATTTTCCAAT
TCCGGAAGAAAATCAGTTATTAACAAAATATAAGCTATTCCAATAACTCGAAAAAGTCAT
AAGTTTCTCTATATTTATAAT------ATAGATTTTTCAAATTTCTTCGAGTACCCGG--
---GTTCATAAAAAAAA--GAATTTTTGTTTTCATGAATATGA---AATAGAAAAGG---
---------ATCTCTTTTTCTCTTTCAATTCAGAATTCCATAA------TGAATCACATA
ATACGAGAATTCAGATTTCATGGAAAAAAGAGTTTTCCTAAGTAACTTACTTCAATATTA
CTATTAAAATAGTAGTTTCTTAATGATATACCCAAAA----------------ATTGTTT
TGAATTTAGAATTCAATGAAATATCTTTATTTCTACCCGTACACTCAATCGCATTTGTGA
AAAACTAAATGAAAAAAGTTTTATTTTTATATAAAAATCAGAACAAAAGGTGACACTATA
TCCAAGATTAAAGAAAAAAATTTCCAAACTTAAAGAGAAATTTGTTAAAGAGAAGAATTC
TCCTTTTTTTT-ATAAGTGGTTCAAAGAAAA-----CAAAGAAAATGCAATATCTTTCTT
ATTCATTTTACTCTTTC-CAAAATGGACCAAAAGTGAATTATTCACAGCCCATCTCATTT
TCCTTACATTCACAAAGAAAGTCTTCTTTTTGAAAATAGAAAAAATTATGGATGAATAAG
GGTTCTTTTAAACTCTTTTGTTTAAACTAAAGTATTCTTTTCATTTTAAATAACATTTAG
AAAACTTAGAAAGATCTTTTTTATCAAAAAACAAATAAATATAAATTAAATAAATAGGAT
GATTTTATACATATCAAAATATAATTACTAAATTTAATAAATTAAATTAGAAATTCAA--
---AGACTAGTTTTCTAAAAATCTTGTTTTTAGTCTACTTTTTAATGTATTTAGTGTA--
---ATTT-----------------------------------------------------
------------------------AA-TGTATTAATATTTGTTATTTGTTATGTACATAA
TTTAAATATAGAATAATACTTAGTAAACAAAACAAATTTCATTTGATCTTGAGATAGATA
TATAATAAAACAGTTTTAATATTAATTATAATTACA------TTTTATTTCTTTTCCTAA
TGGAAAAAAAAA--TTT-CTACTGGGAAAAGAAATAAAATAATACTTAGAACCAAACTAG
CAGCTATTTTATGTCGAATATTAACTTATCTGTCTGCTAGTTCTAACTAATCTTGAGGAG
GTAAATAAATACATAAGTTTAAGTTAATGAAAAATTTTCATATTCTATA-TATAGAAAAG
TTCCTTAAATCACGGAATTCTAAT
>MK820611_cyathophorum         
AAATGGTATGCAATTGATTCAATATGGAATCATGAATAGTCATTGGCTCAATGATACATA
----------------ATATTTTTTATGTATGTATCTAGGGAGAGGTAAATAATTATCTG
GAAAAAAGTCTTATACTATAAAGGATTTAAGTTATTTCGCCCCTCTATCCTAATG-----
GGGTGAAAGAAATTTCTAAAAAAGAAA-AAAGAAAGGTGAACCCAGTTCCTTAAAT----
-CTAATTAAAATCTTCAACAGATCATTCGGGATGTTATGTTAAATTATGAAAAAAATTCT
TCTCGAACACGAACAAATAAACTCTAAATCTAAAAAGAACGGCCCTATGGATTTTCCAAT
TCCGGAATAAAATCAGTTATTAACAAAATATAAGCTATTCCAATAACTCGAAAAAGTCAT
AAGTTTCTCTATATTTATAAT------ATAGATTTTTCAAATTTCTTCGAGTA-CCAG--
---GTTCATAAAAAAAA--GAATTTTTGTTTTCATGAGTATGATTGAATAGAAAAGGTCT
CGTGTAAGGATCTTTTTTTCTATTTCAATTCAGAATTCCATAA------TGAATTACATA
ATACGAGAATTCAGATTTCATGAAAAAAAGAGTTTTCCTAAGTAACTTACTTCAATATGA
CTATTAAAATAGTAGTCTCTTAATGATATACCCAAAA----------------ATTGTTT
TGAATTTTGAATTCAATGAAATATCTTTATTTCTACCCGTACACTCAATTGCATTTGTGA
AAAACTAAATGAAAAAAGTTTTCTTTTTATAGAAAAATCAGAACAAAGGGTGACACTATA
TCCAAGATTAAAGAAAAAAATTTCCAAACTTAAAGAGAAATTTGTTAAAGAGAAGAATTC
TCCTTTTTTTTT--AAGTGGTTCAAAGAAAATGGTTCAAAGAAAATTCAATATCTTTCTT
ATTCATTTTACTCTTTCACAAA-TAGACCCAAAGTGAATTATTCACAGCCCATCTCATTT
TCCTTACATTCACAAAGAATGTCTT-T----GAAAATCGAAAAAATTATGGATGAATAAG
GGTTCTTTTAAACTCTTTTGTTTAAACTAAAGTATTCTTTTCATTTTTAATAACACTTAG
AAAATTTAGAAAGATCTTTTTTATCAAA---------AATATAAATTAAATAAATAGGA-
--TTTTATACATATCAAAATGTAATTACTAAATTTAATAAATTAAATTAGAAATGAAA--
---AGACTCGTTTTCTAAAAATCTTGTTTTTAGTCTACTTTTTAATGTACTTAGTGTA--
---ATTTAGAAT------------------------------------------------
------------------------AATTGTATTAATATTTGTTGTTTGTTATGTACATAA
TTTAAATATAGAATAATAATTAGTAAACAAAACCGATTTCATTTGATCTTGAGATAGATA
TATAATAAAACAGTTTTAATATTCATTATAATTTTA------TTTTATTTCTTTTCCTAA
TAGAAA-----TTTTTTTCCATTAGGAAAAGAAATAAAATAATACTTAGAACCAAACTAG
CAGCTATTTTATGTCGAATTAAAAATAAAATAGCTGCGAGTTCTAACTAATCTTGAGGAG
GTAAATAAATACATAAGTT------AATTTAAAATTGTCATATTCTATA-TATAGAAAAG
TTCTTTAAATCACGGAATTCAAAT
